# Supplementary material for: Genome-wide analysis of MADS-box gene family in kiwifruit (Actinidia chinensis var. chinensis) and their potential role in floral sex differentiation
Source: Front Genet. 2022 Nov 17;13:1043178. doi: 10.3389/fgene.2022.1043178 (PMC9714460; doi:10.3389/fgene.2022.1043178)
Supplement: Supplementary file 3 [file DataSheet1.xlsx]

## Sheet: Table S1
Table S1 Detailed information regarding AcMADS-box gene family in A. chinensis.
Gene name	Type	Gene ID	Chromosome	PRO length (aa)	MW (Da)	PI	Instability index	SL	DNA length(bp)	CDS length (bp)	Exons
AcMADS1	Type II	Acc00495.1	LG1	235	27.42	8.82	55.38	chloroplast	10021	708	7
AcMADS2	Type II	Acc01045.1	LG1	226	26.6	9.48	42.53	nucleus	3064	681	7
AcMADS3	Type II	Acc02284.1	LG2	248	28.5	9.82	66.47	nucleus	19894	747	8
AcMADS4	Type II	Acc02285.1	LG2	244	28.4	6.54	38.16	nucleus	10786	735	8
AcMADS5	Type II	Acc03527.1	LG3	201	23.22	5.87	63.82	nucleus	6137	606	7
AcMADS6	Type II	Acc04040.1	LG3	247	28.58	9.27	61.67	nucleus	14376	744	8
AcMADS7	Type II	Acc04041.1	LG3	245	28.28	6.11	46.06	nucleus	7918	738	8
AcMADS8	Type I	Acc04343.1	LG3	228	26.04	7.64	42.64	chloroplast	909	687	1
AcMADS9	Type II	Acc04591.1	LG4	226	26.06	8.98	42.8	nucleus	4489	681	7
AcMADS10	Type II	Acc04856.1	LG4	229	25.5	5.32	55.68	nucleus	6484	690	8
AcMADS11	Type I	Acc05140.1	LG4	164	19.12	7.72	35.27	chloroplast	697	495	1
AcMADS12	Type II	Acc05042.1	LG4	208	24.5	8.93	56.41	nucleus	3311	627	7
AcMADS13	Type II	Acc05397.1	LG5	227	25.84	5.93	59.91	nucleus	12769	684	8
AcMADS14	Type II	Acc05562.1	LG5	242	28.08	5.95	51.64	nucleus	17018	729	8
AcMADS15	Type II	Acc06158.1	LG6	243	27.7	8.58	50.92	nucleus	10006	732	8
AcMADS16	Type I	Acc06870.1	LG6	218	24.66	9.17	35.03	nucleus	781	657	1
AcMADS17	Type I	Acc07443.1	LG7	237	26.09	8.4	46.48	chloroplast	2327	714	2
AcMADS18	Type I	Acc07640.1	LG7	137	15.32	5.84	32.49	nucleus	679	414	1
AcMADS19	Type II	Acc07652.1	LG7	215	24.91	9.23	51.41	chloroplast	7933	648	7
AcMADS20	Type I	Acc07718.1	LG7	162	18.66	9.89	56.45	chloroplast	1130	489	1
AcMADS21	Type II	Acc07950.1	LG7	226	25.86	6.33	65.1	nucleus	6718	681	8
AcMADS22	Type II	Acc08270.1	LG7	243	27.68	8.59	47.02	nucleus	8727	732	8
AcMADS23	Type I	Acc08300.1	LG7	310	35.83	6.83	39.25	nucleus	1387	933	1
AcMADS24	Type II	Acc08919.1	LG8	499	56.4	7.09	37.62	nucleus	16799	1500	11
AcMADS25	Type II	Acc09079.1	LG8	249	28.64	8.55	49.97	nucleus	17359	750	8
AcMADS26	Type II	Acc09279.1	LG8	248	28.1	9.12	54.63	nucleus	4118	747	8
AcMADS27	Type II	Acc10230.1	LG9	235	27.09	9.01	51.31	nucleus	9302	708	8
AcMADS28	Type II	Acc10416.1	LG9	141	16.41	7.87	44.19	nucleus	2650	426	5
AcMADS29	Type II	Acc10522.1	LG9	227	25.83	8.35	58.1	nucleus	5773	684	8
AcMADS30	Type I	Acc10687.1	LG9	240	27.33	9.34	37.79	nucleus	1030	723	1
AcMADS31	Type II	Acc11709.1	LG10	167	19.08	6.21	36.88	nucleus	4094	504	6
AcMADS32	Type II	Acc11540.1	LG10	249	29.18	6.21	50	nucleus	6796	747	6
AcMADS33	Type II	Acc12070.1	LG11	322	37.02	5.25	60.81	nucleus	6839	969	11
AcMADS34	Type II	Acc00027.1	LG11	238	27.57	9.53	66.95	nucleus	11846	714	7
AcMADS35	Type I	Acc13346.1	LG12	225	25.49	4.73	42.34	nucleus	959	678	1
AcMADS36	Type II	Acc13528.1	LG12	226	25.39	6.46	48.6	chloroplast	3495	681	8
AcMADS37	Type II	Acc13953.1	LG12	238	27.58	9.51	65.14	nucleus	13410	714	7
AcMADS38	Type II	Acc14105.1	LG13	285	33.24	8.86	60.33	nucleus	10691	858	10
AcMADS39	Type II	Acc14299.1	LG13	208	23.76	6.03	54.87	nucleus	19603	627	7
AcMADS40	Type II	Acc14300.1	LG13	245	28.08	8.81	51.58	nucleus	7269	738	8
AcMADS41	Type II	Acc14600.1	LG13	216	24.98	9.12	56.64	chloroplast	18853	651	7
AcMADS42	Type II	Acc14601.1	LG13	248	28.25	8.61	49.14	nucleus	21719	747	8
AcMADS43	Type II	Acc15737.1	LG14	200	22.99	8.98	55.94	nucleus	8400	603	7
AcMADS44	Type II	Acc15738.1	LG14	153	17.63	7.8	71.49	chloroplast	3386	462	6
AcMADS45	Type II	Acc16017.1	LG14	220	25.74	9.12	54.94	chloroplast	7648	663	7
AcMADS46	Type II	Acc16642.1	LG15	154	17.9	7.68	60.41	nucleus	2583	465	6
AcMADS47	Type II	Acc16764.1	LG15	206	23.93	9.11	68.8	nucleus	8117	621	7
AcMADS48	Type II	Acc17051.1	LG15	248	28.13	8.43	54.68	nucleus	4877	747	8
AcMADS49	Type I	Acc17162.1	LG15	202	23.32	9.34	42.57	chloroplast	798	609	1
AcMADS50	Type I	Acc17814.1	LG16	369	41.71	6.62	33.83	chloroplast	1465	1110	2
AcMADS51	Type II	Acc18282.1	LG16	361	41.36	7.17	61.33	chloroplast	12916	1086	11
AcMADS52	Type II	Acc18368.1	LG16	343	39.88	8.46	53.9	nucleus	5580	1032	8
AcMADS53	Type I	Acc18807.1	LG16	242	27.53	9.17	35.5	nucleus	1053	729	1
AcMADS54	Type I	Acc19815.1	LG18	356	39.66	5.63	35.92	nucleus	1440	1071	2
AcMADS55	Type II	Acc19959.1	LG18	200	23.27	7.76	59.38	nucleus	9239	603	7
AcMADS56	Type II	Acc20728.1	LG18	248	28.58	9.4	52.81	nucleus	10005	747	7
AcMADS57	Type II	Acc06844.1	LG19	238	27.28	9.39	61.67	nucleus	8200	717	8
AcMADS58	Type II	Acc06826.1	LG19	122	13.83	4.93	47.74	nucleus	1766	369	6
AcMADS59	Type II	Acc06819.1	LG19	238	27.29	9.78	53.77	nucleus	13385	717	8
AcMADS60	Type II	Acc06804.1	LG19	209	24.48	9.85	54.7	chloroplast	8164	630	7
AcMADS61	Type I	Acc21332.1	LG19	215	24.64	6.24	56.12	nucleus	846	648	1
AcMADS62	Type II	Acc21359.1	LG19	138	16.08	6.36	57.67	chloroplast	5008	414	5
AcMADS63	Type II	Acc23601.1	LG21	226	26.16	9.14	43.02	chloroplast	2874	681	7
AcMADS64	Type II	Acc23884.1	LG21	230	25.47	5.33	52.37	nucleus	13116	693	8
AcMADS65	Type II	Acc24088.1	LG21	206	24.29	8.74	50.83	chloroplast	4345	621	7
AcMADS66	Type II	Acc24142.1	LG21	201	23.07	8.41	46.89	chloroplast	21281	606	7
AcMADS67	Type II	Acc24145.1	LG21	224	25.69	9.4	54.56	nucleus	17730	675	7
AcMADS68	Type I	Acc24404.1	LG21	195	21.51	6.65	38.9	nucleus	712	588	1
AcMADS69	Type I	Acc24405.1	LG21	195	21.58	5.5	47.39	nucleus	797	588	1
AcMADS70	Type II	Acc25178.1	LG22	248	28.58	9.18	51.71	nucleus	8924	747	7
AcMADS71	Type I	Acc25507.1	LG23	402	44.93	4.99	5.86	nucleus	4347	1209	4
AcMADS72	Type II	Acc21883.1	LG23	245	27.94	8.69	51.44	nucleus	6017	738	8
AcMADS73	Type II	Acc22088.1	LG23	193	22.54	9.96	74.48	nucleus	3208	579	7
AcMADS74	Type I	Acc26505.1	LG23	139	15.67	5.18	34.5	nucleus	619	420	1
AcMADS75	Type II	Acc26639.1	LG23	238	27.68	9.47	67.99	nucleus	6393	717	8
AcMADS76	Type II	Acc26640.1	LG23	245	27.9	8.37	58.56	nucleus	5901	738	8
AcMADS77	Type II	Acc26835.1	LG23	162	18.82	10.2	62.34	chloroplast	1812	489	5
AcMADS78	Type II	Acc27997.1	LG24	348	39.13	6.58	48.34	chloroplast	9923	1047	10
AcMADS79	Type I	Acc28717.1	LG25	298	32.49	4.59	7.5	nucleus	1104	897	1
AcMADS80	Type I	Acc28719.1	LG25	293	31.99	4.59	35.33	nucleus	1793	882	1
AcMADS81	Type II	Acc28871.1	LG25	209	24.11	9.41	71.55	nucleus	15231	630	7
AcMADS82	Type II	Acc29299.1	LG26	247	28.44	8.84	50.48	chloroplast	15641	744	9
AcMADS83	Type II	Acc29300.1	LG26	243	27.51	8.45	51.79	nucleus	11196	732	8
AcMADS84	Type II	Acc29875.1	LG26	357	40.98	6.54	61.75	nucleus	19691	1074	11
AcMADS85	Type I	Acc30912.1	LG27	193	21.29	8.89	36.67	nucleus	1058	582	1
AcMADS86	Type II	Acc32725.1	LG29	245	28.04	8.81	50.76	nucleus	6882	738	8
AcMADS87	Type II	Acc33776.1	LG29	207	23.7	6.78	50.64	nucleus	29385	624	7
AcMADS88	Type II	Acc32982.1	LG29	62	7.17	10.36	45.36	chloroplast	899	189	1
AcMADS89	Type II	Acc32983.1	LG29	181	21.41	6.1	56.31	nucleus	12425	546	7

## Sheet: Table S2
Table S2 The MADS-box genes identified from A. chinensis and A. thaliana.
Species	Gene name	Gene ID	Type	Group	PFAM	Description
Actinidia chinensis	AcMADS1	Acc00495.1	Type II	ANR1	cd00265; PF01486	MADS-box transcription factor
Actinidia chinensis	AcMADS2/AcAP3-1	Acc01045.1	Type II	PI	cd00265; PF01486	Floral homeotic protein like
Actinidia chinensis	AcMADS3	Acc02284.1	Type II	AP1	cd00265; PF01486	Agamous-like MADS-box protein
Actinidia chinensis	AcMADS4	Acc02285.1	Type II	SEP	cd00265; PF01486	Developmental protein like
Actinidia chinensis	AcMADS5/AcSOC1h	Acc03527.1	Type II	SOC1	cd00265; PF01486	MADS-box protein
Actinidia chinensis	AcMADS6	Acc04040.1	Type II	AP1	cd00265; PF01486	Agamous-like MADS-box protein
Actinidia chinensis	AcMADS7	Acc04041.1	Type II	SEP	cd00265; PF01486	Developmental protein like
Actinidia chinensis	AcMADS8	Acc04343.1	Type I	Mβ	PF00319	Agamous-like MADS-box protein
Actinidia chinensis	AcMADS9	Acc04591.1	Type II	PI	cd00265; PF01486	Floral homeotic protein like
Actinidia chinensis	AcMADS10/AcSVP2	Acc04856.1	Type II	SVP	cd00265; PF01486	MADS-box protein like
Actinidia chinensis	AcMADS11	Acc05140.1	Type I	Mβ	cd00266	Agamous-like MADS-box protein
Actinidia chinensis	AcMADS12/PI	Acc05042.1	Type II	PI	cd00265; PF01486	Floral homeotic protein like
Actinidia chinensis	AcMADS13	Acc05397.1	Type II	SVP	cd00265; PF01486	MADS-box protein like
Actinidia chinensis	AcMADS14/AcFLC	Acc05562.1	Type II	FLC	cd00265	Agamous-like MADS-box protein
Actinidia chinensis	AcMADS15	Acc06158.1	Type II	SEP	cd00265; PF01486	Agamous-like MADS-box protein
Actinidia chinensis	AcMADS16	Acc06870.1	Type I	Mα	cd00265	Agamous-like MADS-box protein
Actinidia chinensis	AcMADS17	Acc07443.1	Type I	Mα	cd00265	Agamous-like MADS-box protein
Actinidia chinensis	AcMADS18	Acc07640.1	Type I	Mα	PF00319	MADS-box transcription factor
Actinidia chinensis	AcMADS19/AcSOC1f	Acc07652.1	Type II	SOC1	cd00265; PF01486	MADS-box protein
Actinidia chinensis	AcMADS20	Acc07718.1	Type I	Mγ	cd00266	Agamous-like MADS-box protein
Actinidia chinensis	AcMADS21	Acc07950.1	Type II	SVP	cd00265; PF01486	MADS-box protein like
Actinidia chinensis	AcMADS22	Acc08270.1	Type II	SEP	cd00265; PF01486	Agamous-like MADS-box protein
Actinidia chinensis	AcMADS23	Acc08300.1	Type I	Mβ	cl00109	Agamous-like MADS-box protein
Actinidia chinensis	AcMADS24	Acc08919.1	Type II	MIKC*	smart00432	Agamous-like MADS-box protein
Actinidia chinensis	AcMADS25	Acc09079.1	Type II	AGL6-like	cd00265; PF01486	MADS-box transcription factor
Actinidia chinensis	AcMADS26	Acc09279.1	Type II	AGL15-like	cd00265; PF01486	Agamous-like MADS-box protein
Actinidia chinensis	AcMADS27	Acc10230.1	Type II	ANR1	cd00265; PF01486	MADS-box transcription factor
Actinidia chinensis	AcMADS28	Acc10416.1	Type II	PI	PF01486	Floral homeotic protein like
Actinidia chinensis	AcMADS29/AcSVP1	Acc10522.1	Type II	SVP	cd00265; PF01486	MADS-box protein like
Actinidia chinensis	AcMADS30	Acc10687.1	Type I	Mγ	cd00266	Agamous-like MADS-box protein
Actinidia chinensis	AcMADS31	Acc11709.1	Type II	ANR1	PF01486	MADS-box transcription factor
Actinidia chinensis	AcMADS32	Acc11540.1	Type II	TT16	cd00265; PF01486	MADS-box protein like
Actinidia chinensis	AcMADS33	Acc12070.1	Type II	MIKC*	cd00265	Agamous-like MADS-box protein
Actinidia chinensis	AcMADS34	Acc00027.1	Type II	AG	cd00265; PF01486	Floral homeotic protein like
Actinidia chinensis	AcMADS35	Acc13346.1	Type I	Mγ	cl00109	MADS-box transcription factor PHERES like
Actinidia chinensis	AcMADS36	Acc13528.1	Type II	MIKC*	cl00109	Agamous-like MADS-box protein
Actinidia chinensis	AcMADS37	Acc13953.1	Type II	AG	cd00265; PF01486	Floral homeotic protein like
Actinidia chinensis	AcMADS38	Acc14105.1	Type II	AP1	cd00265; PF01486; cl30183	Floral homeotic protein APETALA 1 A like
Actinidia chinensis	AcMADS39	Acc14299.1	Type II	FLC	cd00265; PF01486	Agamous-like MADS-box protein
Actinidia chinensis	AcMADS40	Acc14300.1	Type II	SEP	cd00265; PF01486	Agamous-like MADS-box protein
Actinidia chinensis	AcMADS41/AcSOC1e	Acc14600.1	Type II	SOC1	cd00265; PF01486	MADS-box protein
Actinidia chinensis	AcMADS42	Acc14601.1	Type II	AGL6-like	cd00265; PF01486	MADS-box transcription factor
Actinidia chinensis	AcMADS43/AcSOC1d	Acc15737.1	Type II	SOC1	cd00265; PF01486	Agamous-like MADS-box protein
Actinidia chinensis	AcMADS44	Acc15738.1	Type II	PI	PF01486	Protein STAY-GREEN 2 like
Actinidia chinensis	AcMADS45/AcSOC1g	Acc16017.1	Type II	SOC1	cd00265; PF01486	MADS-box protein
Actinidia chinensis	AcMADS46/AcSOC1i	Acc16642.1	Type II	SOC1	PF01486	MADS-box protein
Actinidia chinensis	AcMADS47/AcSOC1a	Acc16764.1	Type II	SOC1	cd00265; PF01486	Agamous-like MADS-box protein
Actinidia chinensis	AcMADS48	Acc17051.1	Type II	AGL15-like	cd00265; PF01486	Agamous-like MADS-box protein
Actinidia chinensis	AcMADS49	Acc17162.1	Type I	Mγ	cd00266	Agamous-like MADS-box protein
Actinidia chinensis	AcMADS50	Acc17814.1	Type I	Mβ	cd00266	MADS-box transcription factor PHERES like
Actinidia chinensis	AcMADS51	Acc18282.1	Type II	MIKC*	smart00432	Agamous-like MADS-box protein
Actinidia chinensis	AcMADS52	Acc18368.1	Type II	AP1	cd00265; PF01486	Agamous-like MADS-box protein
Actinidia chinensis	AcMADS53	Acc18807.1	Type I	Mγ	cd00266	Agamous-like MADS-box protein
Actinidia chinensis	AcMADS54	Acc19815.1	Type I	Mβ	cl00109	Agamous-like MADS-box protein
Actinidia chinensis	AcMADS55/AcSOC1c	Acc19959.1	Type II	SOC1	cd00265; PF01486	MADS-box protein
Actinidia chinensis	AcMADS56/AcAG	Acc20728.1	Type II	AG	cd00265; PF01486	Floral homeotic protein like
Actinidia chinensis	AcMADS57/AcSEP1	Acc06844.1	Type II	ANR1	PF01486	MADS-box transcription factor
Actinidia chinensis	AcMADS58	Acc06826.1	Type II	SVP	cd00265; PF01486	MADS-box transcription factor
Actinidia chinensis	AcMADS59	Acc06819.1	Type II	ANR1	cd00265; PF01486	MADS-box transcription factor
Actinidia chinensis	AcMADS60/AcSVP4	Acc06804.1	Type II	SVP	cd00265; PF01486	MADS-box protein like
Actinidia chinensis	AcMADS61	Acc21332.1	Type I	Mα	cl00109	Agamous-like MADS-box protein
Actinidia chinensis	AcMADS62	Acc21359.1	Type II	AG	PF01486	Floral homeotic protein like
Actinidia chinensis	AcMADS63/AcAP3-2	Acc23601.1	Type II	PI	cd00265; PF01486	Floral homeotic protein like
Actinidia chinensis	AcMADS64/AcSVP3	Acc23884.1	Type II	SVP	cd00265; PF01486	MADS-box protein like
Actinidia chinensis	AcMADS65	Acc24088.1	Type II	PI	cd00265; PF01486	Floral homeotic protein like
Actinidia chinensis	AcMADS66	Acc24142.1	Type II	AGL12-like	cd00265; PF01486	Agamous-like MADS-box protein
Actinidia chinensis	AcMADS67	Acc24145.1	Type II	AG	cd00265; PF01486	Agamous-like MADS-box protein
Actinidia chinensis	AcMADS68	Acc24404.1	Type I	Mα	cl00109	Agamous-like MADS-box protein
Actinidia chinensis	AcMADS69	Acc24405.1	Type I	Mα	cd00265	Agamous-like MADS-box protein
Actinidia chinensis	AcMADS70	Acc25178.1	Type II	AG	cd00265; PF01486	Floral homeotic protein like
Actinidia chinensis	AcMADS71	Acc25507.1	Type I	Mα	cl00109	Agamous-like MADS-box protein
Actinidia chinensis	AcMADS72	Acc21883.1	Type II	SEP	cd00265; PF01486	MADS-box protein
Actinidia chinensis	AcMADS73	Acc22088.1	Type II	SOC1	cd00265; PF01486	MADS-box transcription factor
Actinidia chinensis	AcMADS74	Acc26505.1	Type I	Mα	PF00319	Agamous-like MADS-box protein
Actinidia chinensis	AcMADS75/AcFUL	Acc26639.1	Type II	AP1	cd00265; PF01486	Agamous-like MADS-box protein
Actinidia chinensis	AcMADS76//AcSEP4	Acc26640.1	Type II	SEP	cd00265; PF01486	Developmental protein like
Actinidia chinensis	AcMADS77	Acc26835.1	Type II	SOC1	cd00265; PF01486	MADS-box transcription factor
Actinidia chinensis	AcMADS78	Acc27997.1	Type II	AGL6-like	cd00265; PF01486	MADS-box transcription factor
Actinidia chinensis	AcMADS79	Acc28717.1	Type I	Mα	cd00265	Agamous-like MADS-box protein
Actinidia chinensis	AcMADS80	Acc28719.1	Type I	Mα	cd00265	Agamous-like MADS-box protein
Actinidia chinensis	AcMADS81/AcSOC1b	Acc28871.1	Type II	SOC1	cd00265; PF01486	Agamous-like MADS-box protein
Actinidia chinensis	AcMADS82	Acc29299.1	Type II	AP1	cd00265; PF01486	Agamous-like MADS-box protein
Actinidia chinensis	AcMADS83	Acc29300.1	Type II	SEP	cd00265; PF01486	MADS-box protein
Actinidia chinensis	AcMADS84	Acc29875.1	Type II	MIKC*	smart00432	Agamous-like MADS-box protein
Actinidia chinensis	AcMADS85	Acc30912.1	Type I	Mα	cl00109	Agamous-like MADS-box protein
Actinidia chinensis	AcMADS86/AcSEP3	Acc32725.1	Type II	SEP	cd00265; PF01486	Agamous-like MADS-box protein
Actinidia chinensis	AcMADS87	Acc33776.1	Type II	FLC	cd00265; cl03234	Agamous-like MADS-box protein
Actinidia chinensis	AcMADS88	Acc32982.1	Type II	AP1	cd00265	Floral homeotic protein like
Actinidia chinensis	AcMADS89	Acc32983.1	Type II	AP1	PF01486	Floral homeotic protein like
Arabidopsis thaliana	AtAGL1/AtSHP1	AT3G58780.4	Type II	AG	PF00319; PF01486	K-box region and MADS-box transcription factor family protein
Arabidopsis thaliana	AtAGL2/AtSEP1	AT5G15800.2	Type II	SEP	PF00319; PF01486	K-box region and MADS-box transcription factor family protein
Arabidopsis thaliana	AtAGL4/AtSEP2	AT3G02310.1	Type II	SEP	PF00319; PF01486	K-box region and MADS-box transcription factor family protein
Arabidopsis thaliana	AtAGL5/AtSHP1	AT2G42830.2	Type II	AG	PF00319; PF01486	K-box region and MADS-box transcription factor family protein
Arabidopsis thaliana	AtAGL6	AT2G45650.1	Type II	AGL6-like	PF00319; PF01486	AGAMOUS-like 6
Arabidopsis thaliana	AtAGL7/AtAP1	AT1G69120.1	Type II	AP1	PF00319; PF01486	K-box region and MADS-box transcription factor family protein
Arabidopsis thaliana	AtAGL8	AT5G60910.1	Type II	AP1	PF00319; PF01486	AGAMOUS-like 8
Arabidopsis thaliana	AtAGL10	AT1G26310.1	Type II	AP1	PF00319; PF01486	K-box region and MADS-box transcription factor family protein
Arabidopsis thaliana	AtAGL11//AtSTK	AT4G09960.4	Type II	AG	PF00319; PF01486	K-box region and MADS-box transcription factor family protein
Arabidopsis thaliana	AtAGL12	AT1G71692.1	Type II	AGL12-like	PF00319; PF01486	AGAMOUS-like 12
Arabidopsis thaliana	AtAGL13	AT3G61120.1	Type II	AGL6-like	PF00319; PF01486	AGAMOUS-like 13
Arabidopsis thaliana	AtAGL14	AT4G11880.1	Type II	SOC1	PF00319; PF01486	AGAMOUS-like 14
Arabidopsis thaliana	AtAGL15	AT5G13790.2	Type II	AGL15-like	PF00319; PF01486	AGAMOUS-like 15
Arabidopsis thaliana	AtAGL16	AT3G57230.1	Type II	ANR1	PF00319; PF01486	AGAMOUS-like 16
Arabidopsis thaliana	AtAGL17	AT2G22630.2	Type II	ANR1	PF00319; PF01486	AGAMOUS-like 17
Arabidopsis thaliana	AtAGL18	AT3G57390.1	Type II	AGL15-like	PF00319; PF01486	AGAMOUS-like 18
Arabidopsis thaliana	AtAGL19	AT4G22950.1	Type II	SOC1	PF00319; PF01486	AGAMOUS-like 19
Arabidopsis thaliana	AtAGL20	AT2G45660.1	Type II	SOC1	PF00319; PF01486	AGAMOUS-like 20
Arabidopsis thaliana	AtAGL21	AT4G37940.1	Type II	ANR1	PF00319; PF01486	AGAMOUS-like 21
Arabidopsis thaliana	AtAGL23	AT1G65360.1	Type I	Mα	PF00319	AGAMOUS-like 23
Arabidopsis thaliana	AtAGL24	AT4G24540.1	Type II	SVP	PF00319; PF01486	AGAMOUS-like 24
Arabidopsis thaliana	AtAGL27	AT1G77080.8	Type II	FLC	PF00319; PF01486	K-box region and MADS-box transcription factor family protein
Arabidopsis thaliana	AtAGL28	AT1G01530.1	Type I	Mα	PF00319	AGAMOUS-like 28
Arabidopsis thaliana	AtAGL29	AT2G34440.1	Type I	Mα	PF00319	AGAMOUS-like 29
Arabidopsis thaliana	AtAGL30	AT2G03060.2	Type II	MIKC*	PF00319	AGAMOUS-like 30
Arabidopsis thaliana	AtAGL31	AT5G65050.3	Type II	FLC	PF00319; PF01486	AGAMOUS-like 31
Arabidopsis thaliana	AtAGL33	AT2G26320.1	Type II	MIKC*	PF00319	AGAMOUS-like 33
Arabidopsis thaliana	AtAGL34	AT5G26580.1	Type I	Mγ	PF00319	AGAMOUS-like-34
Arabidopsis thaliana	AtAGL36	AT5G26650.1	Type I	Mγ	PF00319	AGAMOUS-like 36
Arabidopsis thaliana	AtAGL37/AtPHE1	AT1G65330.1	Type I	Mγ	PF00319	MADS-box transcription factor family protein
Arabidopsis thaliana	AtAGL38	AT1G65300.1	Type I	Mγ	PF00319	AGAMOUS-like 38
Arabidopsis thaliana	AtAGL39	AT5G27130.1	Type I	Mα	PF00319	AGAMOUS-like 39
Arabidopsis thaliana	AtAGL40	AT4G36590.1	Type I	Mα	PF00319	MADS-box transcription factor family protein
Arabidopsis thaliana	AtAGL41	AT2G26880.1	Type I	Mγ	PF00319	AGAMOUS-like 41
Arabidopsis thaliana	AtAGL42	AT5G62165.2	Type II	SOC1	PF00319; PF01486	AGAMOUS-like 42
Arabidopsis thaliana	AtAGL43	AT5G40220.1	Type I	Mβ	PF00319	AGAMOUS-like 43
Arabidopsis thaliana	AtAGL44	AT2G14210.2	Type II	ANR1	PF00319; PF01486	AGAMOUS-like 44
Arabidopsis thaliana	AtAGL45	AT3G05860.1	Type I	Mγ	PF00319	MADS-box transcription factor family protein
Arabidopsis thaliana	AtAGL46	AT2G28700.1	Type I	Mγ	PF00319	AGAMOUS-like 46
Arabidopsis thaliana	AtAGL47	AT5G55690.1	Type I	Mβ	PF00319	MADS-box transcription factor family protein
Arabidopsis thaliana	AtAGL48	AT2G40210.1	Type I	Mγ	PF00319	AGAMOUS-like 48
Arabidopsis thaliana	AtAGL49	AT1G60040.1	Type I	Mβ	PF00319	AGAMOUS-like 49
Arabidopsis thaliana	AtAGL50	AT1G59810.1	Type I	Mβ	PF00319	AGAMOUS-like 50
Arabidopsis thaliana	AtAGL51	AT4G02235.1	Type I	Mβ	PF00319	AGAMOUS-like 51
Arabidopsis thaliana	AtAGL52	AT4G11250.1	Type I	Mβ	PF00319	AGAMOUS-like 52
Arabidopsis thaliana	AtAGL53	AT5G27070.1	Type I	Mβ	PF00319	AGAMOUS-like 53
Arabidopsis thaliana	AtAGL54	AT5G27090.1	Type I	Mβ	PF00319	AGAMOUS-like 54
Arabidopsis thaliana	AtAGL55	AT1G60920.1	Type I	Mα	PF00319	AGAMOUS-like 55
Arabidopsis thaliana	AtAGL56	AT1G60880.1	Type I	Mα	PF00319	AGAMOUS-like-56
Arabidopsis thaliana	AtAGL57	AT3G04100.1	Type I	Mα	PF00319	AGAMOUS-like 57
Arabidopsis thaliana	AtAGL58	AT1G28450.1	Type I	Mα	PF00319	AGAMOUS-like 58
Arabidopsis thaliana	AtAGL59	AT1G28460.1	Type I	Mα	PF00319	AGAMOUS-like 59
Arabidopsis thaliana	AtAGL60	AT1G72350.1	Type I	Mα	PF00319	MADS-box transcription factor family protein
Arabidopsis thaliana	AtAGL61	AT2G24840.1	Type I	Mα	PF00319	AGAMOUS-like 61
Arabidopsis thaliana	AtAGL62	AT5G60440.1	Type I	Mα	PF00319	AGAMOUS-like 62
Arabidopsis thaliana	AtAGL63/AtGOA	AT1G31140.2	Type II	TT16	PF00319; PF01486	GORDITA
Arabidopsis thaliana	AtAGL64	AT1G29962.1	Type I	Mα	PF00319	AGAMOUS-like 64
Arabidopsis thaliana	AtAGL65	AT1G18750.3	Type II	MIKC*	PF00319	AGAMOUS-like 65
Arabidopsis thaliana	AtAGL66	AT1G77980.1	Type II	MIKC*	PF00319	AGAMOUS-like 66
Arabidopsis thaliana	AtAGL67	AT1G77950.4	Type II	MIKC*	PF00319	AGAMOUS-like 67
Arabidopsis thaliana	AtAGL68/AtMAF5	AT5G65080.2	Type II	FLC	PF00319; PF01486	K-box region and MADS-box transcription factor family protein
Arabidopsis thaliana	AtAGL69	AT5G65070.1	Type II	FLC	PF00319; PF01486	K-box region and MADS-box transcription factor family protein
Arabidopsis thaliana	AtAGL70/AtMAF3	AT5G65060.1	Type II	FLC	PF00319; PF01486	K-box region and MADS-box transcription factor family protein
Arabidopsis thaliana	AtAGL71	AT5G51870.3	Type II	SOC1	PF00319; PF01486	AGAMOUS-like 71
Arabidopsis thaliana	AtAGL72	AT5G51860.1	Type II	SOC1	PF00319; PF01486	K-box region and MADS-box transcription factor family protein
Arabidopsis thaliana	AtAGL73	AT5G38620.1	Type I	Mα	PF00319	MADS-box transcription factor family protein
Arabidopsis thaliana	AtAGL74	AT1G48150.1	Type I	Mα	PF00319	MADS-box transcription factor family protein
Arabidopsis thaliana	AtAGL75	AT5G41200.1	Type I	Mβ	PF00319	AGAMOUS-like 75
Arabidopsis thaliana	AtAGL76	AT5G40120.1	Type I	Mβ	PF00319	AGAMOUS-like 76
Arabidopsis thaliana	AtAGL77	AT5G38740.1	Type I	Mβ	PF00319	AGAMOUS-like 77
Arabidopsis thaliana	AtAGL78	AT5G65330.1	Type I	Mβ	PF00319	AGAMOUS-like 78
Arabidopsis thaliana	AtAGL79	AT3G30260.1	Type II	AP1	PF00319; PF01486	AGAMOUS-like 79
Arabidopsis thaliana	AtAGL80	AT5G48670.1	Type I	Mγ	PF00319	AGAMOUS-like 80
Arabidopsis thaliana	AtAGL81	AT5G39750.1	Type I	Mβ	PF00319	AGAMOUS-like 81
Arabidopsis thaliana	AtAGL82	AT5G58890.1	Type I	Mβ	PF00319	AGAMOUS-like 82
Arabidopsis thaliana	AtAGL83	AT5G49490.1	Type I	Mα	PF00319	AGAMOUS-like 83
Arabidopsis thaliana	AtAGL84	AT5G49420.1	Type I	Mα	PF00319	MADS-box transcription factor family protein
Arabidopsis thaliana	AtAGL85	AT1G54760.1	Type I	Mα	PF00319	AGAMOUS-like 85
Arabidopsis thaliana	AtAGL86	AT1G31630.1	Type I	Mγ	PF00319	AGAMOUS-like 86
Arabidopsis thaliana	AtAGL87	AT1G22590.2	Type I	Mβ	PF00319	AGAMOUS-like 87
Arabidopsis thaliana	AtAGL89	AT5G27580.1	Type I	Mβ	PF00319	AGAMOUS-like 89
Arabidopsis thaliana	AtAGL90	AT5G27960.1	Type I	Mγ	PF00319	AGAMOUS-like 90
Arabidopsis thaliana	AtAGL91	AT3G66656.1	Type I	Mα	PF00319	AGAMOUS-like 91
Arabidopsis thaliana	AtAGL92	AT1G31640.1	Type I	Mγ	PF00319	AGAMOUS-like 92
Arabidopsis thaliana	AtAGL93	AT5G26950.1	Type I	Mβ	PF00319	AGAMOUS-like 93
Arabidopsis thaliana	AtAGL94	AT1G69540.2	Type II	MIKC*	PF00319	AGAMOUS-like 94
Arabidopsis thaliana	AtAGL95	AT2G15660.1	Type I	Mγ	PF00319	AGAMOUS-like 95
Arabidopsis thaliana	AtAGL96	AT5G06500.1	Type I	Mγ	PF00319	AGAMOUS-like 96
Arabidopsis thaliana	AtAGL97	AT1G46408.1	Type I	Mα	PF00319	AGAMOUS-like 97
Arabidopsis thaliana	AtAGL98	AT5G39810.1	Type I	Mβ	PF00319	AGAMOUS-like 98
Arabidopsis thaliana	AtAGL99	AT5G04640.1	Type I	Mα	PF00319	AGAMOUS-like 99
Arabidopsis thaliana	AtAGL100	AT1G17310.1	Type I	Mα	PF00319	MADS-box transcription factor family protein
Arabidopsis thaliana	AtAGL101	AT5G27050.1	Type I	Mβ	PF00319	AGAMOUS-like 101
Arabidopsis thaliana	AtAGL102	AT1G47760.1	Type I	Mα	PF00319	AGAMOUS-like 102
Arabidopsis thaliana	AtAGL103	AT3G18650.1	Type I	Mβ	PF00319	AGAMOUS-like 103
Arabidopsis thaliana	AtAGL104	AT1G22130.1	Type II	MIKC*	PF00319	AGAMOUS-like 104
Arabidopsis thaliana	AtAGL105	AT5G37415.1	Type I	Mβ	PF00319	AGAMOUS-like 105
Arabidopsis thaliana	AtMADS14	AT1G33070.1	Type I	Mγ	PF00319	MADS-box family protein
Arabidopsis thaliana	AtMADS75	AT5G26630.1	Type I	Mγ	PF00319	MADS-box transcription factor family protein
Arabidopsis thaliana	AtMADS84	AT5G27810.1	Type I	Mγ	PF00319	MADS-box transcription factor family protein
Arabidopsis thaliana	AtMADS85	AT5G27944.1	Type I	Mβ	PF00319	MADS-box transcription factor family protein
Arabidopsis thaliana	AtAG	AT4G18960.1	Type II	AG	PF00319; PF01486	K-box region and MADS-box transcription factor family protein
Arabidopsis thaliana	AtAP3	AT3G54340.1	Type II	PI	PF00319; PF01486	K-box region and MADS-box transcription factor family protein
Arabidopsis thaliana	AtFLC	AT5G10140.1	Type II	FLC	PF00319; PF01486	K-box region and MADS-box transcription factor family protein
Arabidopsis thaliana	AtPI	AT5G20240.1	Type II	PI	PF00319; PF01486	K-box region and MADS-box transcription factor family protein
Arabidopsis thaliana	AtSEP3	AT1G24260.2	Type II	SEP	PF00319; PF01486	K-box region and MADS-box transcription factor family protein
Arabidopsis thaliana	AtSEP4	AT2G03710.1	Type II	SEP	PF00319; PF01486	K-box region and MADS-box transcription factor family protein
Arabidopsis thaliana	AtSVP	AT2G22540.1	Type II	SVP	PF00319; PF01486	K-box region and MADS-box transcription factor family protein
Arabidopsis thaliana	AtTT16	AT5G23260.4	Type II	TT16	PF00319; PF01486	K-box region and MADS-box transcription factor family protein

## Sheet: Table S3
Table S3 The protein conserved domain of MADS-box genes in A. chinensis.
Gene name	Gene ID	PSSM-ID	From	To	E-Value	Bitscore	Accession	Short name	Superfamily
AcMADS1	Acc00495.1	238165	2	78	5.97e-45	145.002	cd00265	MADS_MEF2_like	cl00109
AcMADS1	Acc00495.1	396188	81	170	6.26e-30	106.774	pfam01486	K-box	cl03234
AcMADS2	Acc01045.1	238165	2	80	1.01e-39	131.135	cd00265	MADS_MEF2_like	cl00109
AcMADS2	Acc01045.1	396188	81	169	2.09e-24	92.136	pfam01486	K-box	cl03234
AcMADS3	Acc02284.1	238165	2	76	1.1e-39	131.906	cd00265	MADS_MEF2_like	cl00109
AcMADS3	Acc02284.1	396188	88	173	1.21e-26	98.6844	pfam01486	K-box	cl03234
AcMADS4	Acc02285.1	238165	2	78	5.9e-46	147.699	cd00265	MADS_MEF2_like	cl00109
AcMADS4	Acc02285.1	396188	89	173	5.42e-27	99.4548	pfam01486	K-box	cl03234
AcMADS5	Acc03527.1	238165	4	73	6.56e-43	138.454	cd00265	MADS_MEF2_like	cl00109
AcMADS5	Acc03527.1	396188	88	171	2.12e-24	91.3656	pfam01486	K-box	cl03234
AcMADS6	Acc04040.1	238165	2	79	2.81e-40	133.446	cd00265	MADS_MEF2_like	cl00109
AcMADS6	Acc04040.1	396188	84	173	5.41e-28	102.151	pfam01486	K-box	cl03234
AcMADS7	Acc04041.1	238165	2	78	4.85e-46	148.084	cd00265	MADS_MEF2_like	cl00109
AcMADS7	Acc04041.1	396188	89	172	1.36e-25	95.988	pfam01486	K-box	cl03234
AcMADS8	Acc04343.1	395252	21	67	1.5e-13	62.8379	pfam00319	SRF-TF	cl00109
AcMADS9	Acc04591.1	238165	2	80	3.98e-38	127.283	cd00265	MADS_MEF2_like	cl00109
AcMADS9	Acc04591.1	396188	84	169	1.12e-22	87.8988	pfam01486	K-box	cl03234
AcMADS10	Acc04856.1	238165	12	75	1.21e-33	115.727	cd00265	MADS_MEF2_like	cl00109
AcMADS10	Acc04856.1	396188	92	171	3.89e-17	73.2612	pfam01486	K-box	cl03234
AcMADS11	Acc05140.1	238166	1	84	7.77e-18	73.4483	cd00266	MADS_SRF_like	cl00109
AcMADS12	Acc05042.1	238165	2	80	6.11e-41	133.832	cd00265	MADS_MEF2_like	cl00109
AcMADS12	Acc05042.1	396188	83	165	3.52e-23	88.6692	pfam01486	K-box	cl03234
AcMADS13	Acc05397.1	238165	2	77	4.68e-38	126.898	cd00265	MADS_MEF2_like	cl00109
AcMADS13	Acc05397.1	396188	93	171	3.26e-17	73.6464	pfam01486	K-box	cl03234
AcMADS14	Acc05562.1	238165	2	71	3.56e-36	122.661	cd00265	MADS_MEF2_like	cl00109
AcMADS15	Acc06158.1	238165	2	76	3.43e-46	148.084	cd00265	MADS_MEF2_like	cl00109
AcMADS15	Acc06158.1	396188	93	173	2.22e-32	113.322	pfam01486	K-box	cl03234
AcMADS16	Acc06870.1	238165	8	74	1.48e-34	117.653	cd00265	MADS_MEF2_like	cl00109
AcMADS17	Acc07443.1	238165	29	104	1.43e-33	115.727	cd00265	MADS_MEF2_like	cl00109
AcMADS18	Acc07640.1	395252	15	59	6.2e-21	79.4015	pfam00319	SRF-TF	cl00109
AcMADS19	Acc07652.1	238165	3	72	1.75e-42	137.684	cd00265	MADS_MEF2_like	cl00109
AcMADS19	Acc07652.1	396188	88	171	3.75e-25	94.062	pfam01486	K-box	cl03234
AcMADS20	Acc07718.1	238166	2	85	2.06e-25	92.7083	cd00266	MADS_SRF_like	cl00109
AcMADS21	Acc07950.1	238165	2	78	1.39e-37	125.743	cd00265	MADS_MEF2_like	cl00109
AcMADS21	Acc07950.1	396188	93	172	6.64e-16	70.1797	pfam01486	K-box	cl03234
AcMADS22	Acc08270.1	238165	2	76	3.78e-46	148.084	cd00265	MADS_MEF2_like	cl00109
AcMADS22	Acc08270.1	396188	93	173	4.38e-31	109.855	pfam01486	K-box	cl03234
AcMADS23	Acc08300.1	412166	2	90	6.39e-12	60.3515	cl00109	MADS superfamily	-
AcMADS24	Acc08919.1	197721	2	58	8.93e-22	88.3832	smart00432	MADS	cl00109
AcMADS25	Acc09079.1	238165	2	73	1.7e-46	149.24	cd00265	MADS_MEF2_like	cl00109
AcMADS25	Acc09079.1	396188	82	169	2e-34	118.715	pfam01486	K-box	cl03234
AcMADS26	Acc09279.1	238165	2	77	4.21e-41	135.372	cd00265	MADS_MEF2_like	cl00109
AcMADS26	Acc09279.1	396188	82	171	6.54e-19	78.654	pfam01486	K-box	cl03234
AcMADS27	Acc10230.1	238165	2	78	6.68e-44	142.306	cd00265	MADS_MEF2_like	cl00109
AcMADS27	Acc10230.1	396188	81	169	3.43e-29	104.848	pfam01486	K-box	cl03234
AcMADS28	Acc10416.1	396188	1	83	5.67e-21	80.9652	pfam01486	K-box	cl03234
AcMADS29	Acc10522.1	238165	2	77	3.03e-38	127.283	cd00265	MADS_MEF2_like	cl00109
AcMADS29	Acc10522.1	396188	93	171	3.86e-17	73.2612	pfam01486	K-box	cl03234
AcMADS30	Acc10687.1	238166	2	85	1.31e-20	82.6931	cd00266	MADS_SRF_like	cl00109
AcMADS31	Acc11709.1	396188	1	61	6.34e-21	81.7356	pfam01486	K-box	cl03234
AcMADS32	Acc11540.1	238165	2	76	1.7e-44	144.232	cd00265	MADS_MEF2_like	cl00109
AcMADS32	Acc11540.1	396188	80	169	3.05e-11	58.2385	pfam01486	K-box	cl03234
AcMADS33	Acc12070.1	238165	2	75	2.03e-37	128.054	cd00265	MADS_MEF2_like	cl00109
AcMADS34	Acc00027.1	238165	16	89	2.17e-44	143.462	cd00265	MADS_MEF2_like	cl00109
AcMADS34	Acc00027.1	396188	98	186	3.3e-29	105.233	pfam01486	K-box	cl03234
AcMADS35	Acc13346.1	412166	1	57	1.01e-08	50.7215	cl00109	MADS superfamily	-
AcMADS36	Acc13528.1	412166	4	74	1.1e-26	97.6229	cl00109	MADS superfamily	-
AcMADS37	Acc13953.1	238165	16	89	3.18e-44	143.076	cd00265	MADS_MEF2_like	cl00109
AcMADS37	Acc13953.1	396188	98	186	2.48e-27	100.225	pfam01486	K-box	cl03234
AcMADS38	Acc14105.1	238165	2	79	1.52e-40	135.372	cd00265	MADS_MEF2_like	cl00109
AcMADS38	Acc14105.1	396188	132	216	3.62e-29	106.388	pfam01486	K-box	cl03234
AcMADS38	Acc14105.1	180404	84	161	0.004716	38.0004	cl30183	PRK06108 superfamily	-
AcMADS39	Acc14299.1	238165	2	75	2.49e-37	124.587	cd00265	MADS_MEF2_like	cl00109
AcMADS39	Acc14299.1	396188	102	172	1.91e-10	55.1569	pfam01486	K-box	cl03234
AcMADS40	Acc14300.1	238165	2	76	4.69e-46	148.084	cd00265	MADS_MEF2_like	cl00109
AcMADS40	Acc14300.1	396188	93	173	1.83e-29	106.003	pfam01486	K-box	cl03234
AcMADS41	Acc14600.1	238165	3	70	5.55e-42	136.528	cd00265	MADS_MEF2_like	cl00109
AcMADS41	Acc14600.1	396188	88	170	1.58e-25	94.8324	pfam01486	K-box	cl03234
AcMADS42	Acc14601.1	238165	2	73	3.88e-46	148.469	cd00265	MADS_MEF2_like	cl00109
AcMADS42	Acc14601.1	396188	82	169	5.5e-35	120.256	pfam01486	K-box	cl03234
AcMADS43	Acc15737.1	238165	3	70	6.88e-41	133.061	cd00265	MADS_MEF2_like	cl00109
AcMADS43	Acc15737.1	396188	100	173	1.3e-22	86.7432	pfam01486	K-box	cl03234
AcMADS44	Acc15738.1	396188	92	151	2.4e-11	56.3125	pfam01486	K-box	cl03234
AcMADS45	Acc16017.1	238165	3	72	9.49e-40	131.135	cd00265	MADS_MEF2_like	cl00109
AcMADS45	Acc16017.1	396188	82	167	1.74e-14	66.3277	pfam01486	K-box	cl03234
AcMADS46	Acc16642.1	396188	27	110	1.27e-25	93.2916	pfam01486	K-box	cl03234
AcMADS47	Acc16764.1	238165	3	70	2.88e-39	129.209	cd00265	MADS_MEF2_like	cl00109
AcMADS47	Acc16764.1	396188	90	174	6.94e-23	87.8988	pfam01486	K-box	cl03234
AcMADS48	Acc17051.1	238165	2	77	2.11e-43	141.15	cd00265	MADS_MEF2_like	cl00109
AcMADS48	Acc17051.1	396188	82	171	3.07e-18	76.728	pfam01486	K-box	cl03234
AcMADS49	Acc17162.1	238166	2	85	2.73e-17	73.0631	cd00266	MADS_SRF_like	cl00109
AcMADS50	Acc17814.1	238166	34	101	9.48e-19	79.6115	cd00266	MADS_SRF_like	cl00109
AcMADS51	Acc18282.1	197721	2	57	2.7e-27	101.865	smart00432	MADS	cl00109
AcMADS52	Acc18368.1	238165	103	180	7.17e-43	142.691	cd00265	MADS_MEF2_like	cl00109
AcMADS52	Acc18368.1	396188	184	269	1.55e-33	119.1	pfam01486	K-box	cl03234
AcMADS53	Acc18807.1	238166	2	85	5.15e-21	83.8487	cd00266	MADS_SRF_like	cl00109
AcMADS54	Acc19815.1	412166	33	101	6e-08	49.5659	cl00109	MADS superfamily	-
AcMADS55	Acc19959.1	238165	3	70	3.25e-41	134.217	cd00265	MADS_MEF2_like	cl00109
AcMADS55	Acc19959.1	396188	83	173	6.12e-21	82.506	pfam01486	K-box	cl03234
AcMADS56	Acc20728.1	238165	21	97	6e-46	147.699	cd00265	MADS_MEF2_like	cl00109
AcMADS56	Acc20728.1	396188	107	190	2.81e-29	105.618	pfam01486	K-box	cl03234
AcMADS57	Acc06844.1	238165	2	77	9.4e-45	144.617	cd00265	MADS_MEF2_like	cl00109
AcMADS57	Acc06844.1	396188	81	170	7.23e-29	104.077	pfam01486	K-box	cl03234
AcMADS58	Acc06826.1	396188	1	75	9.69e-12	56.3125	pfam01486	K-box	cl03234
AcMADS59	Acc06819.1	238165	2	77	1.24e-43	141.536	cd00265	MADS_MEF2_like	cl00109
AcMADS59	Acc06819.1	396188	81	170	6.77e-31	109.47	pfam01486	K-box	cl03234
AcMADS60	Acc06804.1	238165	3	69	2.25e-38	127.283	cd00265	MADS_MEF2_like	cl00109
AcMADS60	Acc06804.1	396188	85	171	1.94e-13	63.2461	pfam01486	K-box	cl03234
AcMADS61	Acc21332.1	412166	9	81	1.39e-25	94.5413	cl00109	MADS superfamily	-
AcMADS62	Acc21359.1	396188	1	84	1.09e-16	69.7945	pfam01486	K-box	cl03234
AcMADS63	Acc23601.1	238165	2	80	4.3e-39	129.594	cd00265	MADS_MEF2_like	cl00109
AcMADS63	Acc23601.1	396188	81	169	1.77e-26	97.5288	pfam01486	K-box	cl03234
AcMADS64	Acc23884.1	238165	12	75	7.8e-33	113.801	cd00265	MADS_MEF2_like	cl00109
AcMADS64	Acc23884.1	396188	95	170	5.98e-19	78.2688	pfam01486	K-box	cl03234
AcMADS65	Acc24088.1	238165	2	80	1.07e-41	135.372	cd00265	MADS_MEF2_like	cl00109
AcMADS65	Acc24088.1	396188	83	165	4.74e-22	85.5876	pfam01486	K-box	cl03234
AcMADS66	Acc24142.1	238165	2	76	8.47e-41	133.061	cd00265	MADS_MEF2_like	cl00109
AcMADS66	Acc24142.1	396188	86	173	2.96e-23	88.6692	pfam01486	K-box	cl03234
AcMADS67	Acc24145.1	238165	2	78	1.83e-43	140.765	cd00265	MADS_MEF2_like	cl00109
AcMADS67	Acc24145.1	396188	89	172	6.8e-28	101.381	pfam01486	K-box	cl03234
AcMADS68	Acc24404.1	412166	12	80	6.65e-30	104.942	cl00109	MADS superfamily	-
AcMADS69	Acc24405.1	238165	12	80	1.15e-31	109.564	cd00265	MADS_MEF2_like	cl00109
AcMADS70	Acc25178.1	238165	21	97	2.9e-46	148.469	cd00265	MADS_MEF2_like	cl00109
AcMADS70	Acc25178.1	396188	107	191	2.04e-29	106.003	pfam01486	K-box	cl03234
AcMADS71	Acc25507.1	412166	249	316	6.54e-20	82.9853	cl00109	MADS superfamily	-
AcMADS72	Acc21883.1	238165	2	78	1.59e-43	141.536	cd00265	MADS_MEF2_like	cl00109
AcMADS72	Acc21883.1	396188	81	171	1.56e-33	116.404	pfam01486	K-box	cl03234
AcMADS73	Acc22088.1	238165	2	78	2.38e-41	134.217	cd00265	MADS_MEF2_like	cl00109
AcMADS73	Acc22088.1	396188	87	170	1.27e-23	89.4396	pfam01486	K-box	cl03234
AcMADS74	Acc26505.1	395252	15	59	4.69e-20	77.0903	pfam00319	SRF-TF	cl00109
AcMADS75	Acc26639.1	238165	2	79	9.42e-42	136.913	cd00265	MADS_MEF2_like	cl00109
AcMADS75	Acc26639.1	396188	87	168	8.69e-30	106.388	pfam01486	K-box	cl03234
AcMADS76	Acc26640.1	238165	2	79	5.9e-45	145.002	cd00265	MADS_MEF2_like	cl00109
AcMADS76	Acc26640.1	396188	82	172	2.72e-34	118.33	pfam01486	K-box	cl03234
AcMADS77	Acc26835.1	238165	2	78	3.02e-38	124.972	cd00265	MADS_MEF2_like	cl00109
AcMADS77	Acc26835.1	396188	87	157	2.47e-16	69.4093	pfam01486	K-box	cl03234
AcMADS78	Acc27997.1	238165	2	61	2.41e-35	123.431	cd00265	MADS_MEF2_like	cl00109
AcMADS78	Acc27997.1	396188	116	177	3.5e-18	78.2688	pfam01486	K-box	cl03234
AcMADS79	Acc28717.1	238165	12	80	5.79e-32	113.416	cd00265	MADS_MEF2_like	cl00109
AcMADS80	Acc28719.1	238165	11	79	1.23e-32	114.957	cd00265	MADS_MEF2_like	cl00109
AcMADS81	Acc28871.1	238165	5	72	2.94e-39	129.594	cd00265	MADS_MEF2_like	cl00109
AcMADS81	Acc28871.1	396188	90	174	6.13e-22	85.5876	pfam01486	K-box	cl03234
AcMADS82	Acc29299.1	238165	2	79	1.27e-39	131.52	cd00265	MADS_MEF2_like	cl00109
AcMADS82	Acc29299.1	396188	83	168	1.07e-29	106.388	pfam01486	K-box	cl03234
AcMADS83	Acc29300.1	238165	2	77	3.12e-45	145.773	cd00265	MADS_MEF2_like	cl00109
AcMADS83	Acc29300.1	396188	82	172	1.41e-32	113.707	pfam01486	K-box	cl03234
AcMADS84	Acc29875.1	197721	2	57	3.33e-26	99.1688	smart00432	MADS	cl00109
AcMADS85	Acc30912.1	412166	8	76	1.88e-30	106.483	cl00109	MADS superfamily	-
AcMADS86	Acc32725.1	238165	2	76	2.19e-46	148.854	cd00265	MADS_MEF2_like	cl00109
AcMADS86	Acc32725.1	396188	93	173	2.32e-31	110.626	pfam01486	K-box	cl03234
AcMADS87	Acc33776.1	238165	2	76	1.84e-34	117.268	cd00265	MADS_MEF2_like	cl00109
AcMADS87	Acc33776.1	396188	102	172	9.73e-07	45.1417	cl03234	K-box superfamily	-
AcMADS88	Acc32982.1	238165	2	59	7.14e-36	114.957	cd00265	MADS_MEF2_like	cl00109
AcMADS89	Acc32983.1	396188	28	115	1.01e-27	99.4548	pfam01486	K-box	cl03234

## Sheet: Table S4
Table S4 The motif of MADS-box genes from A. chinensis.
Gene name	Motif	Start position	Motif width	Motif sequence	Gene numbers of the motif
AcMADS1	motif_1	8	43	KRIENKTNRQVTFSKRRNGLLKKAYELSVLCDAEVALIIFSPR	80
AcMADS1	motif_14	164	39	ELYKKVNLIRQENTELYKKVYGTRNVNEANGSSQVSYGL	5
AcMADS1	motif_2	106	34	QRQLLGEDLGSLSVKELQQLERQLETSLKRIRSR	63
AcMADS1	motif_3	51	15	GKLYEFSSSSMMETI	65
AcMADS1	motif_4	0	8	MGRGKVEJ	77
AcMADS1	motif_5	85	21	ZQSWQQEAAKLKARIEALQRS	46
AcMADS1	motif_6	142	21	QJMLEEIEELQKKEKALQEEN	50
AcMADS2	motif_1	8	43	KRIENKTNRQVTFSKRRNGLLKKAYELSVLCDAEVALIIFSPR	80
AcMADS2	motif_11	174	43	DPQYGLVDNEGDYDSVLAYANGVSGJLAFRLQPNHPNLHHGGG	5
AcMADS2	motif_2	104	34	QRQLLGEDLGSLSVKELQQLERQLETSLKRIRSR	63
AcMADS2	motif_3	51	15	GKLYEFSSSSMMETI	65
AcMADS2	motif_4	0	8	MGRGKVEJ	77
AcMADS3	motif_1	8	43	KRIENKTNRQVTFSKRRNGLLKKAYELSVLCDAEVALIIFSPR	80
AcMADS3	motif_13	227	15	AAADPSVNGYMPGWM	17
AcMADS3	motif_2	108	34	QRQLLGEDLGSLSVKELQQLERQLETSLKRIRSR	63
AcMADS3	motif_3	51	15	GKLYEFSSSSMMETI	65
AcMADS3	motif_4	0	8	MGRGKVEJ	77
AcMADS3	motif_5	87	21	ZQSWQQEAAKLKARIEALQRS	46
AcMADS3	motif_6	144	21	QJMLEEIEELQKKEKALQEEN	50
AcMADS3	motif_9	66	21	LERYZRYSYAERZLNASDREA	17
AcMADS4	motif_1	8	43	KRIENKTNRQVTFSKRRNGLLKKAYELSVLCDAEVALIIFSPR	80
AcMADS4	motif_13	228	15	AAADPSVNGYMPGWM	17
AcMADS4	motif_2	108	34	QRQLLGEDLGSLSVKELQQLERQLETSLKRIRSR	63
AcMADS4	motif_3	51	15	GKLYEFSSSSMMETI	65
AcMADS4	motif_4	0	8	MGRGKVEJ	77
AcMADS4	motif_5	87	21	ZQSWQQEAAKLKARIEALQRS	46
AcMADS4	motif_6	144	21	QJMLEEIEELQKKEKALQEEN	50
AcMADS4	motif_7	203	22	FFQPLDCNSTLQIGYNQNDPIT	11
AcMADS4	motif_9	66	21	LERYZRYSYAERZLNASDREA	17
AcMADS5	motif_1	9	43	KRIENKTNRQVTFSKRRNGLLKKAYELSVLCDAEVALIIFSPR	80
AcMADS5	motif_2	107	34	QRQLLGEDLGSLSVKELQQLERQLETSLKRIRSR	63
AcMADS5	motif_3	52	15	GKLYEFSSSSMMETI	65
AcMADS5	motif_4	1	8	MGRGKVEJ	77
AcMADS5	motif_5	86	21	ZQSWQQEAAKLKARIEALQRS	46
AcMADS5	motif_6	143	21	QJMLEEIEELQKKEKALQEEN	50
AcMADS6	motif_1	8	43	KRIENKTNRQVTFSKRRNGLLKKAYELSVLCDAEVALIIFSPR	80
AcMADS6	motif_13	226	15	AAADPSVNGYMPGWM	17
AcMADS6	motif_2	108	34	QRQLLGEDLGSLSVKELQQLERQLETSLKRIRSR	63
AcMADS6	motif_3	51	15	GKLYEFSSSSMMETI	65
AcMADS6	motif_4	0	8	MGRGKVEJ	77
AcMADS6	motif_5	87	21	ZQSWQQEAAKLKARIEALQRS	46
AcMADS6	motif_6	144	21	QJMLEEIEELQKKEKALQEEN	50
AcMADS6	motif_9	66	21	LERYZRYSYAERZLNASDREA	17
AcMADS7	motif_1	8	43	KRIENKTNRQVTFSKRRNGLLKKAYELSVLCDAEVALIIFSPR	80
AcMADS7	motif_13	229	15	AAADPSVNGYMPGWM	17
AcMADS7	motif_2	108	34	QRQLLGEDLGSLSVKELQQLERQLETSLKRIRSR	63
AcMADS7	motif_3	51	15	GKLYEFSSSSMMETI	65
AcMADS7	motif_4	0	8	MGRGKVEJ	77
AcMADS7	motif_5	87	21	ZQSWQQEAAKLKARIEALQRS	46
AcMADS7	motif_6	144	21	QJMLEEIEELQKKEKALQEEN	50
AcMADS7	motif_7	204	22	FFQPLDCNSTLQIGYNQNDPIT	11
AcMADS7	motif_9	66	21	LERYZRYSYAERZLNASDREA	17
AcMADS8	motif_1	18	43	KRIENKTNRQVTFSKRRNGLLKKAYELSVLCDAEVALIIFSPR	80
AcMADS8	motif_5	76	21	ZQSWQQEAAKLKARIEALQRS	46
AcMADS9	motif_1	8	43	KRIENKTNRQVTFSKRRNGLLKKAYELSVLCDAEVALIIFSPR	80
AcMADS9	motif_11	173	43	DPQYGLVDNEGDYDSVLAYANGVSGJLAFRLQPNHPNLHHGGG	5
AcMADS9	motif_2	104	34	QRQLLGEDLGSLSVKELQQLERQLETSLKRIRSR	63
AcMADS9	motif_3	51	15	GKLYEFSSSSMMETI	65
AcMADS9	motif_4	0	8	MGRGKVEJ	77
AcMADS10	motif_20	207	21	SSGPPQDYESSDTSLKLGLPF	7
AcMADS10	motif_3	51	15	GKLYEFSSSSMMETI	65
AcMADS10	motif_4	0	8	MGRGKVEJ	77
AcMADS10	motif_6	142	21	QJMLEEIEELQKKEKALQEEN	50
AcMADS11	motif_1	7	43	KRIENKTNRQVTFSKRRNGLLKKAYELSVLCDAEVALIIFSPR	80
AcMADS11	motif_10	53	50	PDVWPSTVGAQRVLEKFKTMPEVEQTKKMVNQESFJRQRITKANEQLKKQ	7
AcMADS11	motif_19	106	50	ENREKEMTEVMYQCLTGRGLNNLGMADLHDLGCLJDQNLKDISKKIEALK	6
AcMADS12	motif_1	8	43	KRIENKTNRQVTFSKRRNGLLKKAYELSVLCDAEVALIIFSPR	80
AcMADS12	motif_2	104	34	QRQLLGEDLGSLSVKELQQLERQLETSLKRIRSR	63
AcMADS12	motif_3	51	15	GKLYEFSSSSMMETI	65
AcMADS12	motif_4	0	8	MGRGKVEJ	77
AcMADS13	motif_1	8	43	KRIENKTNRQVTFSKRRNGLLKKAYELSVLCDAEVALIIFSPR	80
AcMADS13	motif_2	107	34	QRQLLGEDLGSLSVKELQQLERQLETSLKRIRSR	63
AcMADS13	motif_20	204	21	SSGPPQDYESSDTSLKLGLPF	7
AcMADS13	motif_3	51	15	GKLYEFSSSSMMETI	65
AcMADS13	motif_4	0	8	MGRGKVEJ	77
AcMADS13	motif_6	143	21	QJMLEEIEELQKKEKALQEEN	50
AcMADS14	motif_1	8	43	KRIENKTNRQVTFSKRRNGLLKKAYELSVLCDAEVALIIFSPR	80
AcMADS14	motif_2	106	34	QRQLLGEDLGSLSVKELQQLERQLETSLKRIRSR	63
AcMADS14	motif_3	51	15	GKLYEFSSSSMMETI	65
AcMADS14	motif_4	0	8	MGRGKVEJ	77
AcMADS14	motif_6	149	21	QJMLEEIEELQKKEKALQEEN	50
AcMADS14	motif_9	66	21	LERYZRYSYAERZLNASDREA	17
AcMADS15	motif_1	8	43	KRIENKTNRQVTFSKRRNGLLKKAYELSVLCDAEVALIIFSPR	80
AcMADS15	motif_13	227	15	AAADPSVNGYMPGWM	17
AcMADS15	motif_16	170	21	QRLWGGSQVNSLQWNPGAQDV	4
AcMADS15	motif_2	109	34	QRQLLGEDLGSLSVKELQQLERQLETSLKRIRSR	63
AcMADS15	motif_3	51	15	GKLYEFSSSSMMETI	65
AcMADS15	motif_4	0	8	MGRGKVEJ	77
AcMADS15	motif_5	88	21	ZQSWQQEAAKLKARIEALQRS	46
AcMADS15	motif_6	145	21	QJMLEEIEELQKKEKALQEEN	50
AcMADS15	motif_7	204	22	FFQPLDCNSTLQIGYNQNDPIT	11
AcMADS15	motif_9	66	21	LERYZRYSYAERZLNASDREA	17
AcMADS16	motif_1	14	43	KRIENKTNRQVTFSKRRNGLLKKAYELSVLCDAEVALIIFSPR	80
AcMADS16	motif_3	57	15	GKLYEFSSSSMMETI	65
AcMADS16	motif_4	6	8	MGRGKVEJ	77
AcMADS16	motif_8	127	50	AGGGGFWWDRPVGELGLGELERYMAALEELKCKVKSRADELAVAAVAEAM	9
AcMADS17	motif_1	35	43	KRIENKTNRQVTFSKRRNGLLKKAYELSVLCDAEVALIIFSPR	80
AcMADS17	motif_3	78	15	GKLYEFSSSSMMETI	65
AcMADS17	motif_4	27	8	MGRGKVEJ	77
AcMADS17	motif_8	145	50	AGGGGFWWDRPVGELGLGELERYMAALEELKCKVKSRADELAVAAVAEAM	9
AcMADS18	motif_1	10	43	KRIENKTNRQVTFSKRRNGLLKKAYELSVLCDAEVALIIFSPR	80
AcMADS18	motif_4	0	8	MGRGKVEJ	77
AcMADS19	motif_1	8	43	KRIENKTNRQVTFSKRRNGLLKKAYELSVLCDAEVALIIFSPR	80
AcMADS19	motif_15	192	20	ENSDVETELFIGPPEGRIKR	7
AcMADS19	motif_2	107	34	QRQLLGEDLGSLSVKELQQLERQLETSLKRIRSR	63
AcMADS19	motif_3	51	15	GKLYEFSSSSMMETI	65
AcMADS19	motif_4	0	8	MGRGKVEJ	77
AcMADS19	motif_5	86	21	ZQSWQQEAAKLKARIEALQRS	46
AcMADS19	motif_6	143	21	QJMLEEIEELQKKEKALQEEN	50
AcMADS20	motif_1	8	43	KRIENKTNRQVTFSKRRNGLLKKAYELSVLCDAEVALIIFSPR	80
AcMADS20	motif_10	54	50	PDVWPSTVGAQRVLEKFKTMPEVEQTKKMVNQESFJRQRITKANEQLKKQ	7
AcMADS20	motif_19	106	50	ENREKEMTEVMYQCLTGRGLNNLGMADLHDLGCLJDQNLKDISKKIEALK	6
AcMADS20	motif_4	0	8	MGRGKVEJ	77
AcMADS21	motif_1	8	43	KRIENKTNRQVTFSKRRNGLLKKAYELSVLCDAEVALIIFSPR	80
AcMADS21	motif_2	108	34	QRQLLGEDLGSLSVKELQQLERQLETSLKRIRSR	63
AcMADS21	motif_20	205	21	SSGPPQDYESSDTSLKLGLPF	7
AcMADS21	motif_3	52	15	GKLYEFSSSSMMETI	65
AcMADS21	motif_4	0	8	MGRGKVEJ	77
AcMADS21	motif_6	144	21	QJMLEEIEELQKKEKALQEEN	50
AcMADS22	motif_1	8	43	KRIENKTNRQVTFSKRRNGLLKKAYELSVLCDAEVALIIFSPR	80
AcMADS22	motif_13	227	15	AAADPSVNGYMPGWM	17
AcMADS22	motif_16	170	21	QRLWGGSQVNSLQWNPGAQDV	4
AcMADS22	motif_2	109	34	QRQLLGEDLGSLSVKELQQLERQLETSLKRIRSR	63
AcMADS22	motif_3	51	15	GKLYEFSSSSMMETI	65
AcMADS22	motif_4	0	8	MGRGKVEJ	77
AcMADS22	motif_5	88	21	ZQSWQQEAAKLKARIEALQRS	46
AcMADS22	motif_6	145	21	QJMLEEIEELQKKEKALQEEN	50
AcMADS22	motif_7	204	22	FFQPLDCNSTLQIGYNQNDPIT	11
AcMADS22	motif_9	66	21	LERYZRYSYAERZLNASDREA	17
AcMADS23	motif_1	8	43	KRIENKTNRQVTFSKRRNGLLKKAYELSVLCDAEVALIIFSPR	80
AcMADS23	motif_10	59	50	PDVWPSTVGAQRVLEKFKTMPEVEQTKKMVNQESFJRQRITKANEQLKKQ	7
AcMADS23	motif_4	0	8	MGRGKVEJ	77
AcMADS24	motif_1	8	43	KRIENKTNRQVTFSKRRNGLLKKAYELSVLCDAEVALIIFSPR	80
AcMADS24	motif_4	0	8	MGRGKVEJ	77
AcMADS24	motif_5	113	21	ZQSWQQEAAKLKARIEALQRS	46
AcMADS25	motif_1	8	43	KRIENKTNRQVTFSKRRNGLLKKAYELSVLCDAEVALIIFSPR	80
AcMADS25	motif_13	194	15	AAADPSVNGYMPGWM	17
AcMADS25	motif_2	105	34	QRQLLGEDLGSLSVKELQQLERQLETSLKRIRSR	63
AcMADS25	motif_3	51	15	GKLYEFSSSSMMETI	65
AcMADS25	motif_4	0	8	MGRGKVEJ	77
AcMADS25	motif_5	84	21	ZQSWQQEAAKLKARIEALQRS	46
AcMADS25	motif_6	141	21	QJMLEEIEELQKKEKALQEEN	50
AcMADS25	motif_7	209	22	FFQPLDCNSTLQIGYNQNDPIT	11
AcMADS26	motif_1	8	43	KRIENKTNRQVTFSKRRNGLLKKAYELSVLCDAEVALIIFSPR	80
AcMADS26	motif_3	51	15	GKLYEFSSSSMMETI	65
AcMADS26	motif_4	0	8	MGRGKVEJ	77
AcMADS26	motif_5	85	21	ZQSWQQEAAKLKARIEALQRS	46
AcMADS26	motif_5	155	21	ZQSWQQEAAKLKARIEALQRS	46
AcMADS27	motif_1	8	43	KRIENKTNRQVTFSKRRNGLLKKAYELSVLCDAEVALIIFSPR	80
AcMADS27	motif_14	164	39	ELYKKVNLIRQENTELYKKVYGTRNVNEANGSSQVSYGL	5
AcMADS27	motif_2	106	34	QRQLLGEDLGSLSVKELQQLERQLETSLKRIRSR	63
AcMADS27	motif_3	51	15	GKLYEFSSSSMMETI	65
AcMADS27	motif_4	0	8	MGRGKVEJ	77
AcMADS27	motif_5	85	21	ZQSWQQEAAKLKARIEALQRS	46
AcMADS27	motif_6	142	21	QJMLEEIEELQKKEKALQEEN	50
AcMADS28	motif_11	88	43	DPQYGLVDNEGDYDSVLAYANGVSGJLAFRLQPNHPNLHHGGG	5
AcMADS28	motif_2	18	34	QRQLLGEDLGSLSVKELQQLERQLETSLKRIRSR	63
AcMADS29	motif_1	8	43	KRIENKTNRQVTFSKRRNGLLKKAYELSVLCDAEVALIIFSPR	80
AcMADS29	motif_2	107	34	QRQLLGEDLGSLSVKELQQLERQLETSLKRIRSR	63
AcMADS29	motif_20	204	21	SSGPPQDYESSDTSLKLGLPF	7
AcMADS29	motif_3	51	15	GKLYEFSSSSMMETI	65
AcMADS29	motif_4	0	8	MGRGKVEJ	77
AcMADS29	motif_6	143	21	QJMLEEIEELQKKEKALQEEN	50
AcMADS30	motif_1	8	43	KRIENKTNRQVTFSKRRNGLLKKAYELSVLCDAEVALIIFSPR	80
AcMADS30	motif_10	54	50	PDVWPSTVGAQRVLEKFKTMPEVEQTKKMVNQESFJRQRITKANEQLKKQ	7
AcMADS30	motif_19	106	50	ENREKEMTEVMYQCLTGRGLNNLGMADLHDLGCLJDQNLKDISKKIEALK	6
AcMADS30	motif_4	0	8	MGRGKVEJ	77
AcMADS31	motif_14	91	39	ELYKKVNLIRQENTELYKKVYGTRNVNEANGSSQVSYGL	5
AcMADS31	motif_2	12	34	QRQLLGEDLGSLSVKELQQLERQLETSLKRIRSR	63
AcMADS31	motif_6	48	21	QJMLEEIEELQKKEKALQEEN	50
AcMADS32	motif_1	8	43	KRIENKTNRQVTFSKRRNGLLKKAYELSVLCDAEVALIIFSPR	80
AcMADS32	motif_11	203	43	DPQYGLVDNEGDYDSVLAYANGVSGJLAFRLQPNHPNLHHGGG	5
AcMADS32	motif_2	105	34	QRQLLGEDLGSLSVKELQQLERQLETSLKRIRSR	63
AcMADS32	motif_3	51	15	GKLYEFSSSSMMETI	65
AcMADS32	motif_4	0	8	MGRGKVEJ	77
AcMADS32	motif_6	141	21	QJMLEEIEELQKKEKALQEEN	50
AcMADS33	motif_1	8	43	KRIENKTNRQVTFSKRRNGLLKKAYELSVLCDAEVALIIFSPR	80
AcMADS33	motif_2	135	34	QRQLLGEDLGSLSVKELQQLERQLETSLKRIRSR	63
AcMADS33	motif_4	0	8	MGRGKVEJ	77
AcMADS34	motif_1	22	43	KRIENKTNRQVTFSKRRNGLLKKAYELSVLCDAEVALIIFSPR	80
AcMADS34	motif_18	204	33	GQPHQSYDARNYLPVNLLZPNHQYSRPDQTPLQ	6
AcMADS34	motif_2	121	34	QRQLLGEDLGSLSVKELQQLERQLETSLKRIRSR	63
AcMADS34	motif_3	65	15	GKLYEFSSSSMMETI	65
AcMADS34	motif_4	14	8	MGRGKVEJ	77
AcMADS34	motif_5	100	21	ZQSWQQEAAKLKARIEALQRS	46
AcMADS34	motif_6	157	21	QJMLEEIEELQKKEKALQEEN	50
AcMADS35	motif_10	27	50	PDVWPSTVGAQRVLEKFKTMPEVEQTKKMVNQESFJRQRITKANEQLKKQ	7
AcMADS35	motif_19	79	50	ENREKEMTEVMYQCLTGRGLNNLGMADLHDLGCLJDQNLKDISKKIEALK	6
AcMADS36	motif_1	10	43	KRIENKTNRQVTFSKRRNGLLKKAYELSVLCDAEVALIIFSPR	80
AcMADS36	motif_3	53	15	GKLYEFSSSSMMETI	65
AcMADS36	motif_4	2	8	MGRGKVEJ	77
AcMADS37	motif_1	22	43	KRIENKTNRQVTFSKRRNGLLKKAYELSVLCDAEVALIIFSPR	80
AcMADS37	motif_18	204	33	GQPHQSYDARNYLPVNLLZPNHQYSRPDQTPLQ	6
AcMADS37	motif_2	121	34	QRQLLGEDLGSLSVKELQQLERQLETSLKRIRSR	63
AcMADS37	motif_3	65	15	GKLYEFSSSSMMETI	65
AcMADS37	motif_4	14	8	MGRGKVEJ	77
AcMADS37	motif_5	100	21	ZQSWQQEAAKLKARIEALQRS	46
AcMADS37	motif_6	157	21	QJMLEEIEELQKKEKALQEEN	50
AcMADS38	motif_1	8	43	KRIENKTNRQVTFSKRRNGLLKKAYELSVLCDAEVALIIFSPR	80
AcMADS38	motif_2	151	34	QRQLLGEDLGSLSVKELQQLERQLETSLKRIRSR	63
AcMADS38	motif_3	51	15	GKLYEFSSSSMMETI	65
AcMADS38	motif_4	0	8	MGRGKVEJ	77
AcMADS38	motif_6	187	21	QJMLEEIEELQKKEKALQEEN	50
AcMADS38	motif_9	66	21	LERYZRYSYAERZLNASDREA	17
AcMADS38	motif_9	110	21	LERYZRYSYAERZLNASDREA	17
AcMADS39	motif_1	8	43	KRIENKTNRQVTFSKRRNGLLKKAYELSVLCDAEVALIIFSPR	80
AcMADS39	motif_2	108	34	QRQLLGEDLGSLSVKELQQLERQLETSLKRIRSR	63
AcMADS39	motif_3	51	15	GKLYEFSSSSMMETI	65
AcMADS39	motif_4	0	8	MGRGKVEJ	77
AcMADS39	motif_6	144	21	QJMLEEIEELQKKEKALQEEN	50
AcMADS39	motif_9	66	21	LERYZRYSYAERZLNASDREA	17
AcMADS40	motif_1	8	43	KRIENKTNRQVTFSKRRNGLLKKAYELSVLCDAEVALIIFSPR	80
AcMADS40	motif_13	229	15	AAADPSVNGYMPGWM	17
AcMADS40	motif_16	170	21	QRLWGGSQVNSLQWNPGAQDV	4
AcMADS40	motif_2	109	34	QRQLLGEDLGSLSVKELQQLERQLETSLKRIRSR	63
AcMADS40	motif_3	51	15	GKLYEFSSSSMMETI	65
AcMADS40	motif_4	0	8	MGRGKVEJ	77
AcMADS40	motif_5	88	21	ZQSWQQEAAKLKARIEALQRS	46
AcMADS40	motif_6	145	21	QJMLEEIEELQKKEKALQEEN	50
AcMADS40	motif_7	206	22	FFQPLDCNSTLQIGYNQNDPIT	11
AcMADS40	motif_9	66	21	LERYZRYSYAERZLNASDREA	17
AcMADS41	motif_1	8	43	KRIENKTNRQVTFSKRRNGLLKKAYELSVLCDAEVALIIFSPR	80
AcMADS41	motif_15	192	20	ENSDVETELFIGPPEGRIKR	7
AcMADS41	motif_2	107	34	QRQLLGEDLGSLSVKELQQLERQLETSLKRIRSR	63
AcMADS41	motif_3	51	15	GKLYEFSSSSMMETI	65
AcMADS41	motif_4	0	8	MGRGKVEJ	77
AcMADS41	motif_5	86	21	ZQSWQQEAAKLKARIEALQRS	46
AcMADS41	motif_6	143	21	QJMLEEIEELQKKEKALQEEN	50
AcMADS42	motif_1	8	43	KRIENKTNRQVTFSKRRNGLLKKAYELSVLCDAEVALIIFSPR	80
AcMADS42	motif_2	105	34	QRQLLGEDLGSLSVKELQQLERQLETSLKRIRSR	63
AcMADS42	motif_3	51	15	GKLYEFSSSSMMETI	65
AcMADS42	motif_4	0	8	MGRGKVEJ	77
AcMADS42	motif_5	84	21	ZQSWQQEAAKLKARIEALQRS	46
AcMADS42	motif_6	141	21	QJMLEEIEELQKKEKALQEEN	50
AcMADS42	motif_7	208	22	FFQPLDCNSTLQIGYNQNDPIT	11
AcMADS43	motif_1	8	43	KRIENKTNRQVTFSKRRNGLLKKAYELSVLCDAEVALIIFSPR	80
AcMADS43	motif_15	180	20	ENSDVETELFIGPPEGRIKR	7
AcMADS43	motif_2	108	34	QRQLLGEDLGSLSVKELQQLERQLETSLKRIRSR	63
AcMADS43	motif_3	51	15	GKLYEFSSSSMMETI	65
AcMADS43	motif_4	0	8	MGRGKVEJ	77
AcMADS43	motif_5	157	21	ZQSWQQEAAKLKARIEALQRS	46
AcMADS44	motif_2	101	34	QRQLLGEDLGSLSVKELQQLERQLETSLKRIRSR	63
AcMADS45	motif_1	8	43	KRIENKTNRQVTFSKRRNGLLKKAYELSVLCDAEVALIIFSPR	80
AcMADS45	motif_15	193	20	ENSDVETELFIGPPEGRIKR	7
AcMADS45	motif_2	105	34	QRQLLGEDLGSLSVKELQQLERQLETSLKRIRSR	63
AcMADS45	motif_3	51	15	GKLYEFSSSSMMETI	65
AcMADS45	motif_4	0	8	MGRGKVEJ	77
AcMADS45	motif_5	84	21	ZQSWQQEAAKLKARIEALQRS	46
AcMADS45	motif_6	141	21	QJMLEEIEELQKKEKALQEEN	50
AcMADS46	motif_15	130	20	ENSDVETELFIGPPEGRIKR	7
AcMADS46	motif_2	46	34	QRQLLGEDLGSLSVKELQQLERQLETSLKRIRSR	63
AcMADS46	motif_5	25	21	ZQSWQQEAAKLKARIEALQRS	46
AcMADS46	motif_6	82	21	QJMLEEIEELQKKEKALQEEN	50
AcMADS47	motif_1	8	43	KRIENKTNRQVTFSKRRNGLLKKAYELSVLCDAEVALIIFSPR	80
AcMADS47	motif_2	109	34	QRQLLGEDLGSLSVKELQQLERQLETSLKRIRSR	63
AcMADS47	motif_3	51	15	GKLYEFSSSSMMETI	65
AcMADS47	motif_4	0	8	MGRGKVEJ	77
AcMADS47	motif_5	88	21	ZQSWQQEAAKLKARIEALQRS	46
AcMADS47	motif_6	145	21	QJMLEEIEELQKKEKALQEEN	50
AcMADS48	motif_1	8	43	KRIENKTNRQVTFSKRRNGLLKKAYELSVLCDAEVALIIFSPR	80
AcMADS48	motif_2	106	34	QRQLLGEDLGSLSVKELQQLERQLETSLKRIRSR	63
AcMADS48	motif_3	51	15	GKLYEFSSSSMMETI	65
AcMADS48	motif_4	0	8	MGRGKVEJ	77
AcMADS48	motif_5	155	21	ZQSWQQEAAKLKARIEALQRS	46
AcMADS49	motif_1	8	43	KRIENKTNRQVTFSKRRNGLLKKAYELSVLCDAEVALIIFSPR	80
AcMADS49	motif_10	54	50	PDVWPSTVGAQRVLEKFKTMPEVEQTKKMVNQESFJRQRITKANEQLKKQ	7
AcMADS49	motif_19	106	50	ENREKEMTEVMYQCLTGRGLNNLGMADLHDLGCLJDQNLKDISKKIEALK	6
AcMADS49	motif_4	0	8	MGRGKVEJ	77
AcMADS50	motif_1	40	43	KRIENKTNRQVTFSKRRNGLLKKAYELSVLCDAEVALIIFSPR	80
AcMADS50	motif_13	288	15	AAADPSVNGYMPGWM	17
AcMADS50	motif_17	238	50	YCFEMKNSEMAGYRNPLPJGDYCNNSMVNLGFPMKSTPPIWALDYYINPM	2
AcMADS51	motif_1	8	43	KRIENKTNRQVTFSKRRNGLLKKAYELSVLCDAEVALIIFSPR	80
AcMADS51	motif_4	0	8	MGRGKVEJ	77
AcMADS52	motif_1	109	43	KRIENKTNRQVTFSKRRNGLLKKAYELSVLCDAEVALIIFSPR	80
AcMADS52	motif_13	322	15	AAADPSVNGYMPGWM	17
AcMADS52	motif_2	209	34	QRQLLGEDLGSLSVKELQQLERQLETSLKRIRSR	63
AcMADS52	motif_3	152	15	GKLYEFSSSSMMETI	65
AcMADS52	motif_4	101	8	MGRGKVEJ	77
AcMADS52	motif_5	188	21	ZQSWQQEAAKLKARIEALQRS	46
AcMADS52	motif_6	245	21	QJMLEEIEELQKKEKALQEEN	50
AcMADS52	motif_9	167	21	LERYZRYSYAERZLNASDREA	17
AcMADS53	motif_1	8	43	KRIENKTNRQVTFSKRRNGLLKKAYELSVLCDAEVALIIFSPR	80
AcMADS53	motif_10	54	50	PDVWPSTVGAQRVLEKFKTMPEVEQTKKMVNQESFJRQRITKANEQLKKQ	7
AcMADS53	motif_19	106	50	ENREKEMTEVMYQCLTGRGLNNLGMADLHDLGCLJDQNLKDISKKIEALK	6
AcMADS53	motif_4	0	8	MGRGKVEJ	77
AcMADS54	motif_1	36	43	KRIENKTNRQVTFSKRRNGLLKKAYELSVLCDAEVALIIFSPR	80
AcMADS54	motif_13	286	15	AAADPSVNGYMPGWM	17
AcMADS54	motif_17	236	50	YCFEMKNSEMAGYRNPLPJGDYCNNSMVNLGFPMKSTPPIWALDYYINPM	2
AcMADS54	motif_8	134	50	AGGGGFWWDRPVGELGLGELERYMAALEELKCKVKSRADELAVAAVAEAM	9
AcMADS55	motif_1	8	43	KRIENKTNRQVTFSKRRNGLLKKAYELSVLCDAEVALIIFSPR	80
AcMADS55	motif_15	180	20	ENSDVETELFIGPPEGRIKR	7
AcMADS55	motif_2	108	34	QRQLLGEDLGSLSVKELQQLERQLETSLKRIRSR	63
AcMADS55	motif_3	51	15	GKLYEFSSSSMMETI	65
AcMADS55	motif_4	0	8	MGRGKVEJ	77
AcMADS55	motif_5	87	21	ZQSWQQEAAKLKARIEALQRS	46
AcMADS55	motif_5	157	21	ZQSWQQEAAKLKARIEALQRS	46
AcMADS56	motif_1	27	43	KRIENKTNRQVTFSKRRNGLLKKAYELSVLCDAEVALIIFSPR	80
AcMADS56	motif_18	213	33	GQPHQSYDARNYLPVNLLZPNHQYSRPDQTPLQ	6
AcMADS56	motif_2	126	34	QRQLLGEDLGSLSVKELQQLERQLETSLKRIRSR	63
AcMADS56	motif_3	70	15	GKLYEFSSSSMMETI	65
AcMADS56	motif_4	19	8	MGRGKVEJ	77
AcMADS56	motif_5	105	21	ZQSWQQEAAKLKARIEALQRS	46
AcMADS56	motif_6	162	21	QJMLEEIEELQKKEKALQEEN	50
AcMADS57	motif_1	8	43	KRIENKTNRQVTFSKRRNGLLKKAYELSVLCDAEVALIIFSPR	80
AcMADS57	motif_14	164	39	ELYKKVNLIRQENTELYKKVYGTRNVNEANGSSQVSYGL	5
AcMADS57	motif_2	106	34	QRQLLGEDLGSLSVKELQQLERQLETSLKRIRSR	63
AcMADS57	motif_20	216	21	SSGPPQDYESSDTSLKLGLPF	7
AcMADS57	motif_3	51	15	GKLYEFSSSSMMETI	65
AcMADS57	motif_4	0	8	MGRGKVEJ	77
AcMADS57	motif_5	85	21	ZQSWQQEAAKLKARIEALQRS	46
AcMADS57	motif_6	142	21	QJMLEEIEELQKKEKALQEEN	50
AcMADS58	motif_2	12	34	QRQLLGEDLGSLSVKELQQLERQLETSLKRIRSR	63
AcMADS58	motif_20	99	21	SSGPPQDYESSDTSLKLGLPF	7
AcMADS58	motif_6	48	21	QJMLEEIEELQKKEKALQEEN	50
AcMADS59	motif_1	8	43	KRIENKTNRQVTFSKRRNGLLKKAYELSVLCDAEVALIIFSPR	80
AcMADS59	motif_14	164	39	ELYKKVNLIRQENTELYKKVYGTRNVNEANGSSQVSYGL	5
AcMADS59	motif_2	106	34	QRQLLGEDLGSLSVKELQQLERQLETSLKRIRSR	63
AcMADS59	motif_3	51	15	GKLYEFSSSSMMETI	65
AcMADS59	motif_4	0	8	MGRGKVEJ	77
AcMADS59	motif_5	85	21	ZQSWQQEAAKLKARIEALQRS	46
AcMADS59	motif_6	142	21	QJMLEEIEELQKKEKALQEEN	50
AcMADS60	motif_1	8	43	KRIENKTNRQVTFSKRRNGLLKKAYELSVLCDAEVALIIFSPR	80
AcMADS60	motif_2	106	34	QRQLLGEDLGSLSVKELQQLERQLETSLKRIRSR	63
AcMADS60	motif_3	51	15	GKLYEFSSSSMMETI	65
AcMADS60	motif_4	0	8	MGRGKVEJ	77
AcMADS60	motif_6	142	21	QJMLEEIEELQKKEKALQEEN	50
AcMADS61	motif_1	16	43	KRIENKTNRQVTFSKRRNGLLKKAYELSVLCDAEVALIIFSPR	80
AcMADS61	motif_3	59	15	GKLYEFSSSSMMETI	65
AcMADS61	motif_4	7	8	MGRGKVEJ	77
AcMADS61	motif_8	129	50	AGGGGFWWDRPVGELGLGELERYMAALEELKCKVKSRADELAVAAVAEAM	9
AcMADS62	motif_18	102	33	GQPHQSYDARNYLPVNLLZPNHQYSRPDQTPLQ	6
AcMADS62	motif_2	19	34	QRQLLGEDLGSLSVKELQQLERQLETSLKRIRSR	63
AcMADS62	motif_6	55	21	QJMLEEIEELQKKEKALQEEN	50
AcMADS63	motif_1	8	43	KRIENKTNRQVTFSKRRNGLLKKAYELSVLCDAEVALIIFSPR	80
AcMADS63	motif_11	173	43	DPQYGLVDNEGDYDSVLAYANGVSGJLAFRLQPNHPNLHHGGG	5
AcMADS63	motif_2	104	34	QRQLLGEDLGSLSVKELQQLERQLETSLKRIRSR	63
AcMADS63	motif_3	51	15	GKLYEFSSSSMMETI	65
AcMADS63	motif_4	0	8	MGRGKVEJ	77
AcMADS64	motif_1	8	43	KRIENKTNRQVTFSKRRNGLLKKAYELSVLCDAEVALIIFSPR	80
AcMADS64	motif_2	106	34	QRQLLGEDLGSLSVKELQQLERQLETSLKRIRSR	63
AcMADS64	motif_20	209	21	SSGPPQDYESSDTSLKLGLPF	7
AcMADS64	motif_3	51	15	GKLYEFSSSSMMETI	65
AcMADS64	motif_4	0	8	MGRGKVEJ	77
AcMADS64	motif_6	142	21	QJMLEEIEELQKKEKALQEEN	50
AcMADS65	motif_1	8	43	KRIENKTNRQVTFSKRRNGLLKKAYELSVLCDAEVALIIFSPR	80
AcMADS65	motif_2	104	34	QRQLLGEDLGSLSVKELQQLERQLETSLKRIRSR	63
AcMADS65	motif_3	51	15	GKLYEFSSSSMMETI	65
AcMADS65	motif_4	0	8	MGRGKVEJ	77
AcMADS66	motif_1	8	43	KRIENKTNRQVTFSKRRNGLLKKAYELSVLCDAEVALIIFSPR	80
AcMADS66	motif_2	109	34	QRQLLGEDLGSLSVKELQQLERQLETSLKRIRSR	63
AcMADS66	motif_3	51	15	GKLYEFSSSSMMETI	65
AcMADS66	motif_4	0	8	MGRGKVEJ	77
AcMADS66	motif_5	88	21	ZQSWQQEAAKLKARIEALQRS	46
AcMADS66	motif_6	145	21	QJMLEEIEELQKKEKALQEEN	50
AcMADS67	motif_1	8	43	KRIENKTNRQVTFSKRRNGLLKKAYELSVLCDAEVALIIFSPR	80
AcMADS67	motif_18	187	33	GQPHQSYDARNYLPVNLLZPNHQYSRPDQTPLQ	6
AcMADS67	motif_2	107	34	QRQLLGEDLGSLSVKELQQLERQLETSLKRIRSR	63
AcMADS67	motif_3	51	15	GKLYEFSSSSMMETI	65
AcMADS67	motif_4	0	8	MGRGKVEJ	77
AcMADS67	motif_5	86	21	ZQSWQQEAAKLKARIEALQRS	46
AcMADS67	motif_6	143	21	QJMLEEIEELQKKEKALQEEN	50
AcMADS68	motif_1	18	43	KRIENKTNRQVTFSKRRNGLLKKAYELSVLCDAEVALIIFSPR	80
AcMADS68	motif_12	162	29	PENFLDYGSGTGGAMVDPFCGFEENYFDF	10
AcMADS68	motif_3	61	15	GKLYEFSSSSMMETI	65
AcMADS68	motif_4	10	8	MGRGKVEJ	77
AcMADS68	motif_8	108	50	AGGGGFWWDRPVGELGLGELERYMAALEELKCKVKSRADELAVAAVAEAM	9
AcMADS69	motif_1	18	43	KRIENKTNRQVTFSKRRNGLLKKAYELSVLCDAEVALIIFSPR	80
AcMADS69	motif_12	162	29	PENFLDYGSGTGGAMVDPFCGFEENYFDF	10
AcMADS69	motif_3	61	15	GKLYEFSSSSMMETI	65
AcMADS69	motif_4	10	8	MGRGKVEJ	77
AcMADS69	motif_8	108	50	AGGGGFWWDRPVGELGLGELERYMAALEELKCKVKSRADELAVAAVAEAM	9
AcMADS70	motif_1	27	43	KRIENKTNRQVTFSKRRNGLLKKAYELSVLCDAEVALIIFSPR	80
AcMADS70	motif_18	213	33	GQPHQSYDARNYLPVNLLZPNHQYSRPDQTPLQ	6
AcMADS70	motif_2	126	34	QRQLLGEDLGSLSVKELQQLERQLETSLKRIRSR	63
AcMADS70	motif_3	70	15	GKLYEFSSSSMMETI	65
AcMADS70	motif_4	19	8	MGRGKVEJ	77
AcMADS70	motif_5	105	21	ZQSWQQEAAKLKARIEALQRS	46
AcMADS70	motif_6	162	21	QJMLEEIEELQKKEKALQEEN	50
AcMADS71	motif_1	255	43	KRIENKTNRQVTFSKRRNGLLKKAYELSVLCDAEVALIIFSPR	80
AcMADS71	motif_3	318	15	GKLYEFSSSSMMETI	65
AcMADS71	motif_4	247	8	MGRGKVEJ	77
AcMADS72	motif_1	8	43	KRIENKTNRQVTFSKRRNGLLKKAYELSVLCDAEVALIIFSPR	80
AcMADS72	motif_13	229	15	AAADPSVNGYMPGWM	17
AcMADS72	motif_2	106	34	QRQLLGEDLGSLSVKELQQLERQLETSLKRIRSR	63
AcMADS72	motif_3	51	15	GKLYEFSSSSMMETI	65
AcMADS72	motif_4	0	8	MGRGKVEJ	77
AcMADS72	motif_5	85	21	ZQSWQQEAAKLKARIEALQRS	46
AcMADS72	motif_6	142	21	QJMLEEIEELQKKEKALQEEN	50
AcMADS72	motif_7	201	22	FFQPLDCNSTLQIGYNQNDPIT	11
AcMADS73	motif_1	8	43	KRIENKTNRQVTFSKRRNGLLKKAYELSVLCDAEVALIIFSPR	80
AcMADS73	motif_2	106	34	QRQLLGEDLGSLSVKELQQLERQLETSLKRIRSR	63
AcMADS73	motif_3	51	15	GKLYEFSSSSMMETI	65
AcMADS73	motif_4	0	8	MGRGKVEJ	77
AcMADS73	motif_5	85	21	ZQSWQQEAAKLKARIEALQRS	46
AcMADS73	motif_6	142	21	QJMLEEIEELQKKEKALQEEN	50
AcMADS74	motif_1	10	43	KRIENKTNRQVTFSKRRNGLLKKAYELSVLCDAEVALIIFSPR	80
AcMADS74	motif_4	0	8	MGRGKVEJ	77
AcMADS75	motif_1	8	43	KRIENKTNRQVTFSKRRNGLLKKAYELSVLCDAEVALIIFSPR	80
AcMADS75	motif_13	217	15	AAADPSVNGYMPGWM	17
AcMADS75	motif_2	108	34	QRQLLGEDLGSLSVKELQQLERQLETSLKRIRSR	63
AcMADS75	motif_3	51	15	GKLYEFSSSSMMETI	65
AcMADS75	motif_4	0	8	MGRGKVEJ	77
AcMADS75	motif_5	87	21	ZQSWQQEAAKLKARIEALQRS	46
AcMADS75	motif_6	144	21	QJMLEEIEELQKKEKALQEEN	50
AcMADS75	motif_9	66	21	LERYZRYSYAERZLNASDREA	17
AcMADS76	motif_1	8	43	KRIENKTNRQVTFSKRRNGLLKKAYELSVLCDAEVALIIFSPR	80
AcMADS76	motif_13	229	15	AAADPSVNGYMPGWM	17
AcMADS76	motif_2	107	34	QRQLLGEDLGSLSVKELQQLERQLETSLKRIRSR	63
AcMADS76	motif_3	51	15	GKLYEFSSSSMMETI	65
AcMADS76	motif_4	0	8	MGRGKVEJ	77
AcMADS76	motif_5	86	21	ZQSWQQEAAKLKARIEALQRS	46
AcMADS76	motif_6	143	21	QJMLEEIEELQKKEKALQEEN	50
AcMADS76	motif_7	201	22	FFQPLDCNSTLQIGYNQNDPIT	11
AcMADS77	motif_1	8	43	KRIENKTNRQVTFSKRRNGLLKKAYELSVLCDAEVALIIFSPR	80
AcMADS77	motif_2	106	34	QRQLLGEDLGSLSVKELQQLERQLETSLKRIRSR	63
AcMADS77	motif_3	51	15	GKLYEFSSSSMMETI	65
AcMADS77	motif_4	0	8	MGRGKVEJ	77
AcMADS77	motif_5	85	21	ZQSWQQEAAKLKARIEALQRS	46
AcMADS78	motif_1	8	43	KRIENKTNRQVTFSKRRNGLLKKAYELSVLCDAEVALIIFSPR	80
AcMADS78	motif_2	141	34	QRQLLGEDLGSLSVKELQQLERQLETSLKRIRSR	63
AcMADS78	motif_3	51	15	GKLYEFSSSSMMETI	65
AcMADS78	motif_4	0	8	MGRGKVEJ	77
AcMADS78	motif_5	120	21	ZQSWQQEAAKLKARIEALQRS	46
AcMADS78	motif_6	249	21	QJMLEEIEELQKKEKALQEEN	50
AcMADS79	motif_1	18	43	KRIENKTNRQVTFSKRRNGLLKKAYELSVLCDAEVALIIFSPR	80
AcMADS79	motif_12	162	29	PENFLDYGSGTGGAMVDPFCGFEENYFDF	10
AcMADS79	motif_12	195	29	PENFLDYGSGTGGAMVDPFCGFEENYFDF	10
AcMADS79	motif_12	228	29	PENFLDYGSGTGGAMVDPFCGFEENYFDF	10
AcMADS79	motif_12	263	29	PENFLDYGSGTGGAMVDPFCGFEENYFDF	10
AcMADS79	motif_3	61	15	GKLYEFSSSSMMETI	65
AcMADS79	motif_4	10	8	MGRGKVEJ	77
AcMADS79	motif_8	108	50	AGGGGFWWDRPVGELGLGELERYMAALEELKCKVKSRADELAVAAVAEAM	9
AcMADS80	motif_1	17	43	KRIENKTNRQVTFSKRRNGLLKKAYELSVLCDAEVALIIFSPR	80
AcMADS80	motif_12	163	29	PENFLDYGSGTGGAMVDPFCGFEENYFDF	10
AcMADS80	motif_12	196	29	PENFLDYGSGTGGAMVDPFCGFEENYFDF	10
AcMADS80	motif_12	229	29	PENFLDYGSGTGGAMVDPFCGFEENYFDF	10
AcMADS80	motif_12	264	29	PENFLDYGSGTGGAMVDPFCGFEENYFDF	10
AcMADS80	motif_3	60	15	GKLYEFSSSSMMETI	65
AcMADS80	motif_4	9	8	MGRGKVEJ	77
AcMADS80	motif_8	109	50	AGGGGFWWDRPVGELGLGELERYMAALEELKCKVKSRADELAVAAVAEAM	9
AcMADS81	motif_1	10	43	KRIENKTNRQVTFSKRRNGLLKKAYELSVLCDAEVALIIFSPR	80
AcMADS81	motif_15	189	20	ENSDVETELFIGPPEGRIKR	7
AcMADS81	motif_2	109	34	QRQLLGEDLGSLSVKELQQLERQLETSLKRIRSR	63
AcMADS81	motif_3	53	15	GKLYEFSSSSMMETI	65
AcMADS81	motif_4	2	8	MGRGKVEJ	77
AcMADS81	motif_5	88	21	ZQSWQQEAAKLKARIEALQRS	46
AcMADS81	motif_6	145	21	QJMLEEIEELQKKEKALQEEN	50
AcMADS82	motif_1	8	43	KRIENKTNRQVTFSKRRNGLLKKAYELSVLCDAEVALIIFSPR	80
AcMADS82	motif_13	218	15	AAADPSVNGYMPGWM	17
AcMADS82	motif_2	108	34	QRQLLGEDLGSLSVKELQQLERQLETSLKRIRSR	63
AcMADS82	motif_3	51	15	GKLYEFSSSSMMETI	65
AcMADS82	motif_4	0	8	MGRGKVEJ	77
AcMADS82	motif_5	87	21	ZQSWQQEAAKLKARIEALQRS	46
AcMADS82	motif_6	144	21	QJMLEEIEELQKKEKALQEEN	50
AcMADS82	motif_9	66	21	LERYZRYSYAERZLNASDREA	17
AcMADS83	motif_1	8	43	KRIENKTNRQVTFSKRRNGLLKKAYELSVLCDAEVALIIFSPR	80
AcMADS83	motif_13	227	15	AAADPSVNGYMPGWM	17
AcMADS83	motif_2	107	34	QRQLLGEDLGSLSVKELQQLERQLETSLKRIRSR	63
AcMADS83	motif_3	51	15	GKLYEFSSSSMMETI	65
AcMADS83	motif_4	0	8	MGRGKVEJ	77
AcMADS83	motif_5	86	21	ZQSWQQEAAKLKARIEALQRS	46
AcMADS83	motif_6	143	21	QJMLEEIEELQKKEKALQEEN	50
AcMADS83	motif_7	202	22	FFQPLDCNSTLQIGYNQNDPIT	11
AcMADS84	motif_1	8	43	KRIENKTNRQVTFSKRRNGLLKKAYELSVLCDAEVALIIFSPR	80
AcMADS84	motif_2	133	34	QRQLLGEDLGSLSVKELQQLERQLETSLKRIRSR	63
AcMADS84	motif_4	0	8	MGRGKVEJ	77
AcMADS84	motif_5	106	21	ZQSWQQEAAKLKARIEALQRS	46
AcMADS85	motif_1	14	43	KRIENKTNRQVTFSKRRNGLLKKAYELSVLCDAEVALIIFSPR	80
AcMADS85	motif_3	57	15	GKLYEFSSSSMMETI	65
AcMADS85	motif_4	6	8	MGRGKVEJ	77
AcMADS85	motif_8	123	50	AGGGGFWWDRPVGELGLGELERYMAALEELKCKVKSRADELAVAAVAEAM	9
AcMADS86	motif_1	8	43	KRIENKTNRQVTFSKRRNGLLKKAYELSVLCDAEVALIIFSPR	80
AcMADS86	motif_13	229	15	AAADPSVNGYMPGWM	17
AcMADS86	motif_16	170	21	QRLWGGSQVNSLQWNPGAQDV	4
AcMADS86	motif_2	109	34	QRQLLGEDLGSLSVKELQQLERQLETSLKRIRSR	63
AcMADS86	motif_3	51	15	GKLYEFSSSSMMETI	65
AcMADS86	motif_4	0	8	MGRGKVEJ	77
AcMADS86	motif_5	88	21	ZQSWQQEAAKLKARIEALQRS	46
AcMADS86	motif_6	145	21	QJMLEEIEELQKKEKALQEEN	50
AcMADS86	motif_7	206	22	FFQPLDCNSTLQIGYNQNDPIT	11
AcMADS86	motif_9	66	21	LERYZRYSYAERZLNASDREA	17
AcMADS87	motif_1	8	43	KRIENKTNRQVTFSKRRNGLLKKAYELSVLCDAEVALIIFSPR	80
AcMADS87	motif_2	107	34	QRQLLGEDLGSLSVKELQQLERQLETSLKRIRSR	63
AcMADS87	motif_3	51	15	GKLYEFSSSSMMETI	65
AcMADS87	motif_4	0	8	MGRGKVEJ	77
AcMADS87	motif_6	143	21	QJMLEEIEELQKKEKALQEEN	50
AcMADS87	motif_9	66	21	LERYZRYSYAERZLNASDREA	17
AcMADS88	motif_1	8	43	KRIENKTNRQVTFSKRRNGLLKKAYELSVLCDAEVALIIFSPR	80
AcMADS88	motif_4	0	8	MGRGKVEJ	77
AcMADS89	motif_2	50	34	QRQLLGEDLGSLSVKELQQLERQLETSLKRIRSR	63
AcMADS89	motif_5	29	21	ZQSWQQEAAKLKARIEALQRS	46
AcMADS89	motif_6	86	21	QJMLEEIEELQKKEKALQEEN	50
AcMADS89	motif_9	4	21	LERYZRYSYAERZLNASDREA	17

## Sheet: Table S5
Table S5 The cis-acting elements of MADS-box genes promoter regions from A. chinensis.
Gene ID	Gene Name	Cis-acting Elements	Sequence	Length	Start	End	Strand	Organism	Function
Acc00495.1	AcMADS1	G-box	TAAACGTG	8	581	589	-	Brassica oleracea	light responsiveness
Acc00495.1	AcMADS1	G-box	CACGTG	6	1520	1526	-	Arabidopsis thaliana	light responsiveness
Acc00495.1	AcMADS1	3-AF1 binding site	TAAGAGAGGAA	10	810	820	+	Solanum tuberosum	light responsiveness
Acc00495.1	AcMADS1	P-box	TTCCAACAAACCCC	13	260	273	+	Petroselinum crispum	gibberellin-responsiveness
Acc00495.1	AcMADS1	Box 4	ATTAAT	6	479	485	+	Petroselinum crispum	light responsiveness
Acc00495.1	AcMADS1	Box 4	ATTAAT	6	1773	1779	-	Petroselinum crispum	light responsiveness
Acc00495.1	AcMADS1	Box 4	ATTAAT	6	1952	1958	-	Petroselinum crispum	light responsiveness
Acc00495.1	AcMADS1	MRE	AACCTAA	7	1671	1678	-	Petroselinum crispum	light responsiveness
Acc00495.1	AcMADS1	MRE	AACCTAA	7	1979	1986	+	Petroselinum crispum	light responsiveness
Acc00495.1	AcMADS1	ATC-motif	AGCTATCCA	9	124	133	+	Arabidopsis thaliana	light responsiveness
Acc00495.1	AcMADS1	ABRE	ACGTG	5	581	586	-	Arabidopsis thaliana	abscisic acid responsiveness
Acc00495.1	AcMADS1	ABRE	CGCACGTGTC	9	1518	1527	+	Hordeum vulgare	abscisic acid responsiveness
Acc00495.1	AcMADS1	ABRE	CACGTG	6	1520	1526	-	Arabidopsis thaliana	abscisic acid responsiveness
Acc00495.1	AcMADS1	ABRE	ACGTG	5	1521	1526	+	Arabidopsis thaliana	abscisic acid responsiveness
Acc00495.1	AcMADS1	AE-box	AGAAACTT	8	435	443	+	Arabidopsis thaliana	light responsiveness
Acc00495.1	AcMADS1	AE-box	AGAAACAA	8	1713	1721	-	Arabidopsis thaliana	light responsiveness
Acc00495.1	AcMADS1	LAMP-element	CTTTATCA	8	1939	1947	-	Pisum sativum	light responsiveness
Acc00495.1	AcMADS1	Sp1	GGGCGG	6	630	636	+	Oryza sativa	light responsiveness
Acc00495.1	AcMADS1	ARE	AAACCA	6	1656	1662	+	Zea mays	anaerobic induction
Acc00495.1	AcMADS1	CGTCA-motif	CGTCA	5	1762	1767	-	Hordeum vulgare	MeJA-responsiveness
Acc00495.1	AcMADS1	TCCC-motif	TCTCCCT	7	154	161	-	Spinacia oleracea	light responsiveness
Acc00495.1	AcMADS1	TGACG-motif	TGACG	5	1762	1767	+	Hordeum vulgare	MeJA-responsiveness
Acc00495.1	AcMADS1	TCT-motif	TCTTAC	6	809	815	-	Arabidopsis thaliana	light responsiveness
Acc00495.1	AcMADS1	TCT-motif	TCTTAC	6	1503	1509	-	Arabidopsis thaliana	light responsiveness
Acc00495.1	AcMADS1	G-Box	CACGTT	6	581	587	+	Pisum sativum	light responsiveness
Acc00495.1	AcMADS1	G-Box	CACGTG	6	1520	1526	-	Pisum sativum	light responsiveness
Acc01045.1	AcMADS2	G-box	CACGTC	6	1354	1360	-	Zea mays	light responsiveness
Acc01045.1	AcMADS2	GT1-motif	GGTTAAT	7	649	656	-	Avena sativa	light responsiveness
Acc01045.1	AcMADS2	GT1-motif	GGTTAA	6	650	656	-	Arabidopsis thaliana	light responsiveness
Acc01045.1	AcMADS2	MRE	AACCTAA	7	853	860	+	Petroselinum crispum	light responsiveness
Acc01045.1	AcMADS2	Box 4	ATTAAT	6	610	616	+	Petroselinum crispum	light responsiveness
Acc01045.1	AcMADS2	GCN4_motif	TGAGTCA	7	847	854	-	Oryza sativa	endosperm expression
Acc01045.1	AcMADS2	ABRE	ACGTG	5	1355	1360	+	Arabidopsis thaliana	abscisic acid responsiveness
Acc01045.1	AcMADS2	ABRE	ACGTG	5	1744	1749	-	Arabidopsis thaliana	abscisic acid responsiveness
Acc01045.1	AcMADS2	Sp1	GGGCGG	6	1345	1351	+	Oryza sativa	light responsiveness
Acc01045.1	AcMADS2	Sp1	GGGCGG	6	1461	1467	-	Oryza sativa	light responsiveness
Acc01045.1	AcMADS2	CGTCA-motif	CGTCA	5	806	811	+	Hordeum vulgare	MeJA-responsiveness
Acc01045.1	AcMADS2	MBS	CAACTG	6	1526	1532	-	Arabidopsis thaliana	drought-inducibility
Acc01045.1	AcMADS2	G-Box	CACGTT	6	1744	1750	+	Pisum sativum	light responsiveness
Acc01045.1	AcMADS2	TGACG-motif	TGACG	5	806	811	-	Hordeum vulgare	MeJA-responsiveness
Acc01045.1	AcMADS2	TCT-motif	TCTTAC	6	835	841	-	Arabidopsis thaliana	light responsiveness
Acc01045.1	AcMADS2	TCT-motif	TCTTAC	6	1972	1978	-	Arabidopsis thaliana	light responsiveness
Acc02284.1	AcMADS3	AE-box	AGAAACTT	8	12	20	-	Arabidopsis thaliana	light responsiveness
Acc02284.1	AcMADS3	ARE	AAACCA	6	1770	1776	-	Zea mays	anaerobic induction
Acc02284.1	AcMADS3	ARE	AAACCA	6	1832	1838	+	Zea mays	anaerobic induction
Acc02284.1	AcMADS3	GATA-motif	AAGGATAAGG	9	354	363	+	Solanum tuberosum	light responsiveness
Acc02284.1	AcMADS3	CGTCA-motif	CGTCA	5	796	801	-	Hordeum vulgare	MeJA-responsiveness
Acc02284.1	AcMADS3	CGTCA-motif	CGTCA	5	1550	1555	+	Hordeum vulgare	MeJA-responsiveness
Acc02284.1	AcMADS3	MBS	CAACTG	6	1766	1772	+	Arabidopsis thaliana	drought-inducibility
Acc02284.1	AcMADS3	TGACG-motif	TGACG	5	796	801	+	Hordeum vulgare	MeJA-responsiveness
Acc02284.1	AcMADS3	TGACG-motif	TGACG	5	1550	1555	-	Hordeum vulgare	MeJA-responsiveness
Acc02284.1	AcMADS3	TC-rich repeats	GTTTTCTTAC	9	1890	1899	+	Nicotiana tabacum	defense and stress responsiveness
Acc02284.1	AcMADS3	TC-rich repeats	GTTTTCTTAC	9	1918	1927	+	Nicotiana tabacum	defense and stress responsiveness
Acc02284.1	AcMADS3	TCT-motif	TCTTAC	6	1922	1928	+	Arabidopsis thaliana	light responsiveness
Acc02284.1	AcMADS3	TCT-motif	TCTTAC	6	1929	1935	+	Arabidopsis thaliana	light responsiveness
Acc02284.1	AcMADS3	TGA-element	AACGAC	6	280	286	+	Brassica oleracea	gibberellin-responsiveness
Acc02284.1	AcMADS3	TGA-element	AACGAC	6	568	574	-	Brassica oleracea	gibberellin-responsiveness
Acc02284.1	AcMADS3	TGA-element	AACGAC	6	1671	1677	+	Brassica oleracea	gibberellin-responsiveness
Acc02284.1	AcMADS3	G-box	CACGAC	6	1662	1668	+	Zea mays	light responsiveness
Acc02284.1	AcMADS3	G-box	CACGTC	6	1938	1944	-	Zea mays	light responsiveness
Acc02284.1	AcMADS3	CCAAT-box	CAACGG	6	307	313	-	Hordeum vulgare	MYBHv1 binding site
Acc02284.1	AcMADS3	GT1-motif	GGTTAA	6	250	256	+	Arabidopsis thaliana	light responsiveness
Acc02284.1	AcMADS3	GT1-motif	GGTTAAT	7	324	331	+	Avena sativa	light responsiveness
Acc02284.1	AcMADS3	GT1-motif	GGTTAA	6	1076	1082	-	Arabidopsis thaliana	light responsiveness
Acc02284.1	AcMADS3	GT1-motif	GGTTAA	6	1487	1493	+	Arabidopsis thaliana	light responsiveness
Acc02284.1	AcMADS3	TCA-element	CCATCTTTTT	9	953	962	+	Nicotiana tabacum	salicylic acid responsiveness
Acc02284.1	AcMADS3	TCA-element	TCAGAAGAGG	9	1811	1820	-	Brassica oleracea	salicylic acid responsiveness
Acc02284.1	AcMADS3	MRE	AACCTAA	7	1881	1888	-	Petroselinum crispum	light responsiveness
Acc02284.1	AcMADS3	Box 4	ATTAAT	6	675	681	+	Petroselinum crispum	light responsiveness
Acc02284.1	AcMADS3	Box 4	ATTAAT	6	1163	1169	-	Petroselinum crispum	light responsiveness
Acc02284.1	AcMADS3	Box 4	ATTAAT	6	1443	1449	-	Petroselinum crispum	light responsiveness
Acc02284.1	AcMADS3	Box 4	ATTAAT	6	1914	1920	-	Petroselinum crispum	light responsiveness
Acc02284.1	AcMADS3	ABRE	ACGTG	5	1939	1944	+	Arabidopsis thaliana	abscisic acid responsiveness
Acc02285.1	AcMADS4	ATCT-motif	AATCTAATCC	9	605	614	+	Pisum sativum	light responsiveness
Acc02285.1	AcMADS4	TGACG-motif	TGACG	5	1070	1075	-	Hordeum vulgare	MeJA-responsiveness
Acc02285.1	AcMADS4	CAT-box	GCCACT	6	1651	1657	-	Arabidopsis thaliana	meristem expression
Acc02285.1	AcMADS4	MBS	CAACTG	6	1591	1597	+	Arabidopsis thaliana	drought-inducibility
Acc02285.1	AcMADS4	G-Box	CACGTG	6	930	936	+	Pisum sativum	light responsiveness
Acc02285.1	AcMADS4	circadian	CAAAGATATC	9	871	880	+	Lycopersicon esculentum	circadian control
Acc02285.1	AcMADS4	CGTCA-motif	CGTCA	5	1070	1075	+	Hordeum vulgare	MeJA-responsiveness
Acc02285.1	AcMADS4	GATA-motif	GATAGGA	7	1758	1765	+	Arabidopsis thaliana	light responsiveness
Acc02285.1	AcMADS4	TCA-element	CCATCTTTTT	9	1860	1869	+	Nicotiana tabacum	salicylic acid responsiveness
Acc02285.1	AcMADS4	TCA-element	CCATCTTTTT	9	1894	1903	-	Nicotiana tabacum	salicylic acid responsiveness
Acc02285.1	AcMADS4	GT1-motif	GGTTAA	6	1772	1778	+	Arabidopsis thaliana	light responsiveness
Acc02285.1	AcMADS4	ACE	CTAACGTATT	9	245	254	-	Petroselinum crispum	light responsiveness
Acc02285.1	AcMADS4	G-box	TACGTG	6	247	253	+	Arabidopsis thaliana	light responsiveness
Acc02285.1	AcMADS4	G-box	CACGTC	6	264	270	-	Zea mays	light responsiveness
Acc02285.1	AcMADS4	G-box	TACGTG	6	441	447	-	Arabidopsis thaliana	light responsiveness
Acc02285.1	AcMADS4	G-box	ACACGTGT	8	929	937	+	Brassica napus	light responsiveness
Acc02285.1	AcMADS4	G-box	CACGTG	6	930	936	+	Arabidopsis thaliana	light responsiveness
Acc02285.1	AcMADS4	AuxRR-core	GGTCCAT	7	1554	1561	-	Nicotiana tabacum	auxin responsiveness
Acc02285.1	AcMADS4	P-box	CCTTTTG	7	1875	1882	+	Oryza sativa	gibberellin-responsiveness
Acc02285.1	AcMADS4	TGA-element	AACGAC	6	10	16	-	Brassica oleracea	gibberellin-responsiveness
Acc02285.1	AcMADS4	TGA-element	AACGAC	6	956	962	+	Brassica oleracea	gibberellin-responsiveness
Acc02285.1	AcMADS4	GA-motif	ATAGATAA	8	479	487	+	Arabidopsis thaliana	light responsiveness
Acc02285.1	AcMADS4	GCN4_motif	TGAGTCA	7	557	564	+	Oryza sativa	endosperm expression
Acc02285.1	AcMADS4	ABRE	ACGTG	5	248	253	+	Arabidopsis thaliana	abscisic acid responsiveness
Acc02285.1	AcMADS4	ABRE	ACGTG	5	265	270	+	Arabidopsis thaliana	abscisic acid responsiveness
Acc02285.1	AcMADS4	ABRE	ACGTG	5	441	446	-	Arabidopsis thaliana	abscisic acid responsiveness
Acc02285.1	AcMADS4	ABRE	CACGTG	6	930	936	+	Arabidopsis thaliana	abscisic acid responsiveness
Acc02285.1	AcMADS4	ABRE	ACGTG	5	931	936	+	Arabidopsis thaliana	abscisic acid responsiveness
Acc02285.1	AcMADS4	Box 4	ATTAAT	6	335	341	+	Petroselinum crispum	light responsiveness
Acc02285.1	AcMADS4	Box 4	ATTAAT	6	1512	1518	-	Petroselinum crispum	light responsiveness
Acc03527.1	AcMADS5	ABRE	CACGTG	6	6	12	+	Arabidopsis thaliana	abscisic acid responsiveness
Acc03527.1	AcMADS5	ABRE	ACGTG	5	7	12	+	Arabidopsis thaliana	abscisic acid responsiveness
Acc03527.1	AcMADS5	ABRE	ACGTG	5	99	104	-	Arabidopsis thaliana	abscisic acid responsiveness
Acc03527.1	AcMADS5	ABRE	ACGTG	5	122	127	+	Arabidopsis thaliana	abscisic acid responsiveness
Acc03527.1	AcMADS5	ABRE	ACGTG	5	443	448	-	Arabidopsis thaliana	abscisic acid responsiveness
Acc03527.1	AcMADS5	ABRE	CGTACGTGCA	9	952	961	-	Hordeum vulgare	abscisic acid responsiveness
Acc03527.1	AcMADS5	ABRE	ACGTG	5	954	959	-	Arabidopsis thaliana	abscisic acid responsiveness
Acc03527.1	AcMADS5	Box 4	ATTAAT	6	299	305	+	Petroselinum crispum	light responsiveness
Acc03527.1	AcMADS5	GT1-motif	GGTTAAT	7	1213	1220	-	Avena sativa	light responsiveness
Acc03527.1	AcMADS5	GT1-motif	GGTTAA	6	1214	1220	-	Arabidopsis thaliana	light responsiveness
Acc03527.1	AcMADS5	TCA-element	CCATCTTTTT	9	605	614	+	Nicotiana tabacum	salicylic acid responsiveness
Acc03527.1	AcMADS5	AuxRR-core	GGTCCAT	7	902	909	-	Nicotiana tabacum	auxin responsiveness
Acc03527.1	AcMADS5	G-box	CACGTG	6	6	12	+	Arabidopsis thaliana	light responsiveness
Acc03527.1	AcMADS5	G-box	CACGTC	6	121	127	-	Zea mays	light responsiveness
Acc03527.1	AcMADS5	G-box	TACGTG	6	954	960	-	Arabidopsis thaliana	light responsiveness
Acc03527.1	AcMADS5	G-box	TAACACGTAG	9	1603	1612	-	Brassica oleracea	light responsiveness
Acc03527.1	AcMADS5	AAAC-motif	CAATCAAAACCT	11	1531	1542	-	Spinacia oleracea	light responsiveness
Acc03527.1	AcMADS5	G-Box	CACGTG	6	6	12	+	Pisum sativum	light responsiveness
Acc03527.1	AcMADS5	G-Box	CACGTT	6	99	105	+	Pisum sativum	light responsiveness
Acc03527.1	AcMADS5	G-Box	CACGTT	6	443	449	+	Pisum sativum	light responsiveness
Acc03527.1	AcMADS5	AT1-motif	AATTATTTTTTATT	13	1920	1933	+	Solanum tuberosum	light responsiveness
Acc03527.1	AcMADS5	TGACG-motif	TGACG	5	39	44	+	Hordeum vulgare	MeJA-responsiveness
Acc03527.1	AcMADS5	TGACG-motif	TGACG	5	96	101	-	Hordeum vulgare	MeJA-responsiveness
Acc03527.1	AcMADS5	TGACG-motif	TGACG	5	120	125	+	Hordeum vulgare	MeJA-responsiveness
Acc03527.1	AcMADS5	MBSI	aaaAaaC(G/C)GTTA	10.5	1215	1225.5	-	Petunia hybrida	flavonoid biosynthetic genes regulation
Acc03527.1	AcMADS5	CGTCA-motif	CGTCA	5	39	44	-	Hordeum vulgare	MeJA-responsiveness
Acc03527.1	AcMADS5	CGTCA-motif	CGTCA	5	96	101	+	Hordeum vulgare	MeJA-responsiveness
Acc03527.1	AcMADS5	CGTCA-motif	CGTCA	5	120	125	-	Hordeum vulgare	MeJA-responsiveness
Acc03527.1	AcMADS5	ARE	AAACCA	6	160	166	-	Zea mays	anaerobic induction
Acc03527.1	AcMADS5	ARE	AAACCA	6	1110	1116	-	Zea mays	anaerobic induction
Acc03527.1	AcMADS5	ARE	AAACCA	6	1422	1428	-	Zea mays	anaerobic induction
Acc03527.1	AcMADS5	LTR	CCGAAA	6	1338	1344	+	Hordeum vulgare	low-temperature responsiveness
Acc04040.1	AcMADS6	GA-motif	ATAGATAA	8	376	384	-	Arabidopsis thaliana	light responsiveness
Acc04040.1	AcMADS6	ABRE	ACGTG	5	1930	1935	+	Arabidopsis thaliana	abscisic acid responsiveness
Acc04040.1	AcMADS6	HD-Zip 1	CAAT(A/T)ATTG	8.5	530	538.5	+	Arabidopsis thaliana	palisade mesophyll cells
Acc04040.1	AcMADS6	Box 4	ATTAAT	6	84	90	+	Petroselinum crispum	light responsiveness
Acc04040.1	AcMADS6	Box 4	ATTAAT	6	226	232	+	Petroselinum crispum	light responsiveness
Acc04040.1	AcMADS6	Box 4	ATTAAT	6	424	430	+	Petroselinum crispum	light responsiveness
Acc04040.1	AcMADS6	Box 4	ATTAAT	6	582	588	+	Petroselinum crispum	light responsiveness
Acc04040.1	AcMADS6	Box 4	ATTAAT	6	638	644	+	Petroselinum crispum	light responsiveness
Acc04040.1	AcMADS6	Box 4	ATTAAT	6	1169	1175	-	Petroselinum crispum	light responsiveness
Acc04040.1	AcMADS6	MRE	AACCTAA	7	1240	1247	-	Petroselinum crispum	light responsiveness
Acc04040.1	AcMADS6	GT1-motif	GGTTAAT	7	254	261	-	Avena sativa	light responsiveness
Acc04040.1	AcMADS6	GT1-motif	GGTTAA	6	255	261	-	Arabidopsis thaliana	light responsiveness
Acc04040.1	AcMADS6	GT1-motif	GGTTAAT	7	303	310	-	Avena sativa	light responsiveness
Acc04040.1	AcMADS6	GT1-motif	GGTTAA	6	304	310	-	Arabidopsis thaliana	light responsiveness
Acc04040.1	AcMADS6	GT1-motif	GGTTAA	6	947	953	+	Arabidopsis thaliana	light responsiveness
Acc04040.1	AcMADS6	GT1-motif	GGTTAA	6	1481	1487	+	Arabidopsis thaliana	light responsiveness
Acc04040.1	AcMADS6	G-box	CACGAC	6	1612	1618	+	Zea mays	light responsiveness
Acc04040.1	AcMADS6	G-box	CACGTC	6	1929	1935	-	Zea mays	light responsiveness
Acc04040.1	AcMADS6	TGA-element	AACGAC	6	1621	1627	+	Brassica oleracea	gibberellin-responsiveness
Acc04040.1	AcMADS6	AuxRR-core	GGTCCAT	7	1408	1415	-	Nicotiana tabacum	auxin responsiveness
Acc04040.1	AcMADS6	TCT-motif	TCTTAC	6	26	32	+	Arabidopsis thaliana	light responsiveness
Acc04040.1	AcMADS6	TC-rich repeats	GTTTTCTTAC	9	345	354	-	Nicotiana tabacum	defense and stress responsiveness
Acc04040.1	AcMADS6	TC-rich repeats	GTTTTCTTAC	9	1455	1464	-	Nicotiana tabacum	defense and stress responsiveness
Acc04040.1	AcMADS6	TC-rich repeats	GTTTTCTTAC	9	1892	1901	+	Nicotiana tabacum	defense and stress responsiveness
Acc04040.1	AcMADS6	MBS	CAACTG	6	1724	1730	+	Arabidopsis thaliana	drought-inducibility
Acc04040.1	AcMADS6	GATA-motif	GATAGGG	7	309	316	-	Pisum sativum	light responsiveness
Acc04040.1	AcMADS6	ATCT-motif	AATCTAATCC	9	1388	1397	-	Pisum sativum	light responsiveness
Acc04040.1	AcMADS6	LAMP-element	CTTTATCA	8	437	445	-	Pisum sativum	light responsiveness
Acc04040.1	AcMADS6	ARE	AAACCA	6	109	115	-	Zea mays	anaerobic induction
Acc04040.1	AcMADS6	ARE	AAACCA	6	1332	1338	+	Zea mays	anaerobic induction
Acc04040.1	AcMADS6	ARE	AAACCA	6	1728	1734	-	Zea mays	anaerobic induction
Acc04040.1	AcMADS6	ARE	AAACCA	6	1797	1803	+	Zea mays	anaerobic induction
Acc04040.1	AcMADS6	ARE	AAACCA	6	1946	1952	-	Zea mays	anaerobic induction
Acc04041.1	AcMADS7	CGTCA-motif	CGTCA	5	1519	1524	-	Hordeum vulgare	MeJA-responsiveness
Acc04041.1	AcMADS7	CGTCA-motif	CGTCA	5	1524	1529	-	Hordeum vulgare	MeJA-responsiveness
Acc04041.1	AcMADS7	MBSI	aaaAaaC(G/C)GTTA	10.5	1352	1362.5	+	Petunia hybrida	flavonoid biosynthetic genes regulation
Acc04041.1	AcMADS7	TGACG-motif	TGACG	5	1519	1524	+	Hordeum vulgare	MeJA-responsiveness
Acc04041.1	AcMADS7	TGACG-motif	TGACG	5	1524	1529	+	Hordeum vulgare	MeJA-responsiveness
Acc04041.1	AcMADS7	CAT-box	GCCACT	6	979	985	+	Arabidopsis thaliana	meristem expression
Acc04041.1	AcMADS7	CAT-box	GCCACT	6	1658	1664	-	Arabidopsis thaliana	meristem expression
Acc04041.1	AcMADS7	G-Box	CACGTT	6	202	208	-	Pisum sativum	light responsiveness
Acc04041.1	AcMADS7	G-Box	CACGTG	6	995	1001	+	Pisum sativum	light responsiveness
Acc04041.1	AcMADS7	LTR	CCGAAA	6	1017	1023	-	Hordeum vulgare	low-temperature responsiveness
Acc04041.1	AcMADS7	ARE	AAACCA	6	707	713	+	Zea mays	anaerobic induction
Acc04041.1	AcMADS7	ARE	AAACCA	6	1443	1449	+	Zea mays	anaerobic induction
Acc04041.1	AcMADS7	ARE	AAACCA	6	1849	1855	-	Zea mays	anaerobic induction
Acc04041.1	AcMADS7	Box 4	ATTAAT	6	249	255	+	Petroselinum crispum	light responsiveness
Acc04041.1	AcMADS7	Box 4	ATTAAT	6	1537	1543	-	Petroselinum crispum	light responsiveness
Acc04041.1	AcMADS7	MRE	AACCTAA	7	1154	1161	-	Petroselinum crispum	light responsiveness
Acc04041.1	AcMADS7	GA-motif	ATAGATAA	8	389	397	+	Arabidopsis thaliana	light responsiveness
Acc04041.1	AcMADS7	ABRE	ACGTG	5	203	208	+	Arabidopsis thaliana	abscisic acid responsiveness
Acc04041.1	AcMADS7	ABRE	CACGTG	6	995	1001	+	Arabidopsis thaliana	abscisic acid responsiveness
Acc04041.1	AcMADS7	ABRE	ACGTG	5	996	1001	+	Arabidopsis thaliana	abscisic acid responsiveness
Acc04041.1	AcMADS7	ABRE	ACGTG	5	1521	1526	+	Arabidopsis thaliana	abscisic acid responsiveness
Acc04041.1	AcMADS7	ABRE	ACGTG	5	1551	1556	+	Arabidopsis thaliana	abscisic acid responsiveness
Acc04041.1	AcMADS7	G-box	ACACGTGT	8	994	1002	+	Brassica napus	light responsiveness
Acc04041.1	AcMADS7	G-box	CACGTG	6	995	1001	+	Arabidopsis thaliana	light responsiveness
Acc04041.1	AcMADS7	G-box	CACGTC	6	1520	1526	-	Zea mays	light responsiveness
Acc04041.1	AcMADS7	G-box	TACGTG	6	1550	1556	+	Arabidopsis thaliana	light responsiveness
Acc04041.1	AcMADS7	P-box	CCTTTTG	7	1877	1884	+	Oryza sativa	gibberellin-responsiveness
Acc04041.1	AcMADS7	TGA-element	AACGAC	6	56	62	+	Brassica oleracea	gibberellin-responsiveness
Acc04041.1	AcMADS7	TCA-element	CCATCTTTTT	9	1896	1905	-	Nicotiana tabacum	salicylic acid responsiveness
Acc04041.1	AcMADS7	GT1-motif	GTGTGTGAA	9	138	147	+	Solanum tuberosum	light responsiveness
Acc04041.1	AcMADS7	GT1-motif	GGTTAA	6	1774	1780	+	Arabidopsis thaliana	light responsiveness
Acc04343.1	AcMADS8	MRE	AACCTAA	7	1931	1938	-	Petroselinum crispum	light responsiveness
Acc04343.1	AcMADS8	Box 4	ATTAAT	6	563	569	+	Petroselinum crispum	light responsiveness
Acc04343.1	AcMADS8	Box 4	ATTAAT	6	729	735	+	Petroselinum crispum	light responsiveness
Acc04343.1	AcMADS8	Box 4	ATTAAT	6	1718	1724	-	Petroselinum crispum	light responsiveness
Acc04343.1	AcMADS8	Box 4	ATTAAT	6	1788	1794	-	Petroselinum crispum	light responsiveness
Acc04343.1	AcMADS8	GCN4_motif	TGAGTCA	7	475	482	-	Oryza sativa	endosperm expression
Acc04343.1	AcMADS8	GCN4_motif	TGAGTCA	7	966	973	-	Oryza sativa	endosperm expression
Acc04343.1	AcMADS8	ATC-motif	AGTAATCT	8	1625	1633	-	Spinacia oleracea	light responsiveness
Acc04343.1	AcMADS8	ATC-motif	AGTAATCT	8	1858	1866	+	Spinacia oleracea	light responsiveness
Acc04343.1	AcMADS8	chs-CMA1a	TTACTTAA	8	902	910	+	Daucus carota	light responsiveness
Acc04343.1	AcMADS8	chs-CMA1a	TTACTTAA	8	988	996	-	Daucus carota	light responsiveness
Acc04343.1	AcMADS8	GA-motif	ATAGATAA	8	1266	1274	+	Arabidopsis thaliana	light responsiveness
Acc04343.1	AcMADS8	AuxRR-core	GGTCCAT	7	74	81	+	Nicotiana tabacum	auxin responsiveness
Acc04343.1	AcMADS8	TGA-element	AACGAC	6	1342	1348	+	Brassica oleracea	gibberellin-responsiveness
Acc04343.1	AcMADS8	GT1-motif	GGTTAAT	7	1531	1538	+	Avena sativa	light responsiveness
Acc04343.1	AcMADS8	TGA-box	TGACGTAA	8	1890	1898	+	Glycine max	gibberellin-responsiveness
Acc04343.1	AcMADS8	GATA-motif	GATAGGA	7	263	270	+	Arabidopsis thaliana	light responsiveness
Acc04343.1	AcMADS8	GATA-motif	GATAGGA	7	1876	1883	-	Arabidopsis thaliana	light responsiveness
Acc04343.1	AcMADS8	CGTCA-motif	CGTCA	5	1890	1895	-	Hordeum vulgare	MeJA-responsiveness
Acc04343.1	AcMADS8	TGACG-motif	TGACG	5	1890	1895	+	Hordeum vulgare	MeJA-responsiveness
Acc04343.1	AcMADS8	TCT-motif	TCTTAC	6	83	89	+	Arabidopsis thaliana	light responsiveness
Acc04343.1	AcMADS8	TCT-motif	TCTTAC	6	100	106	+	Arabidopsis thaliana	light responsiveness
Acc04343.1	AcMADS8	TC-rich repeats	GTTTTCTTAC	9	96	105	+	Nicotiana tabacum	defense and stress responsiveness
Acc04343.1	AcMADS8	LTR	CCGAAA	6	318	324	+	Hordeum vulgare	low-temperature responsiveness
Acc04343.1	AcMADS8	AE-box	AGAAACTT	8	1909	1917	-	Arabidopsis thaliana	light responsiveness
Acc04343.1	AcMADS8	I-box	TGATAATGT	9	735	744	-	Solanum tuberosum	light responsiveness
Acc04343.1	AcMADS8	ARE	AAACCA	6	1488	1494	+	Zea mays	anaerobic induction
Acc04343.1	AcMADS8	LAMP-element	CTTTATCA	8	876	884	-	Pisum sativum	light responsiveness
Acc04591.1	AcMADS9	ARE	AAACCA	6	389	395	+	Zea mays	anaerobic induction
Acc04591.1	AcMADS9	ARE	AAACCA	6	444	450	+	Zea mays	anaerobic induction
Acc04591.1	AcMADS9	LAMP-element	CTTTATCA	8	1845	1853	+	Pisum sativum	light responsiveness
Acc04591.1	AcMADS9	G-Box	CACGTT	6	1716	1722	+	Pisum sativum	light responsiveness
Acc04591.1	AcMADS9	MBS	CAACTG	6	122	128	+	Arabidopsis thaliana	drought-inducibility
Acc04591.1	AcMADS9	TGACG-motif	TGACG	5	1517	1522	+	Hordeum vulgare	MeJA-responsiveness
Acc04591.1	AcMADS9	AT1-motif	AATTATTTTTTATT	13	1355	1368	+	Solanum tuberosum	light responsiveness
Acc04591.1	AcMADS9	chs-CMA2a	TCACTTGA	8	308	316	-	Petroselinum crispum	light responsiveness
Acc04591.1	AcMADS9	MBSI	TTTTTACGGTTA	11	1184	1195	+	Petunia hybrida	flavonoid biosynthetic genes regulation
Acc04591.1	AcMADS9	CCAAT-box	CAACGG	6	1215	1221	+	Hordeum vulgare	MYBHv1 binding site
Acc04591.1	AcMADS9	GT1-motif	GGTTAA	6	1191	1197	+	Arabidopsis thaliana	light responsiveness
Acc04591.1	AcMADS9	TCA-element	CCATCTTTTT	9	447	456	+	Nicotiana tabacum	salicylic acid responsiveness
Acc04591.1	AcMADS9	AuxRR-core	GGTCCAT	7	296	303	+	Nicotiana tabacum	auxin responsiveness
Acc04591.1	AcMADS9	TGA-element	AACGAC	6	927	933	+	Brassica oleracea	gibberellin-responsiveness
Acc04591.1	AcMADS9	O2-site	GATGACATGG	9	354	363	+	Zea mays	zein metabolism regulation
Acc04591.1	AcMADS9	ABRE	ACGTG	5	1716	1721	-	Arabidopsis thaliana	abscisic acid responsiveness
Acc04591.1	AcMADS9	Gap-box	CAAATGAA(A/G)A	9	28	37	+	Arabidopsis thaliana	light responsiveness
Acc04591.1	AcMADS9	MRE	AACCTAA	7	49	56	-	Petroselinum crispum	light responsiveness
Acc04591.1	AcMADS9	Box 4	ATTAAT	6	75	81	+	Petroselinum crispum	light responsiveness
Acc04591.1	AcMADS9	Box 4	ATTAAT	6	700	706	+	Petroselinum crispum	light responsiveness
Acc04591.1	AcMADS9	Box 4	ATTAAT	6	800	806	+	Petroselinum crispum	light responsiveness
Acc04591.1	AcMADS9	Box 4	ATTAAT	6	1208	1214	-	Petroselinum crispum	light responsiveness
Acc04591.1	AcMADS9	CGTCA-motif	CGTCA	5	1517	1522	-	Hordeum vulgare	MeJA-responsiveness
Acc04856.1	AcMADS9	CGTCA-motif	CGTCA	5	1432	1437	-	Hordeum vulgare	MeJA-responsiveness
Acc04856.1	AcMADS10	AT-rich element	ATAGAAATCAA	10	132	142	+	Glycine max	AT-rich DNA binding protein (ATBP-1)
Acc04856.1	AcMADS10	chs-CMA1a	TTACTTAA	8	509	517	+	Daucus carota	light responsiveness
Acc04856.1	AcMADS10	chs-CMA1a	TTACTTAA	8	572	580	+	Daucus carota	light responsiveness
Acc04856.1	AcMADS10	GA-motif	ATAGATAA	8	934	942	-	Arabidopsis thaliana	light responsiveness
Acc04856.1	AcMADS10	MRE	AACCTAA	7	905	912	+	Petroselinum crispum	light responsiveness
Acc04856.1	AcMADS10	Box 4	ATTAAT	6	154	160	+	Petroselinum crispum	light responsiveness
Acc04856.1	AcMADS10	Box 4	ATTAAT	6	288	294	+	Petroselinum crispum	light responsiveness
Acc04856.1	AcMADS10	Box 4	ATTAAT	6	784	790	+	Petroselinum crispum	light responsiveness
Acc04856.1	AcMADS10	Box 4	ATTAAT	6	822	828	+	Petroselinum crispum	light responsiveness
Acc04856.1	AcMADS10	Box 4	ATTAAT	6	1828	1834	-	Petroselinum crispum	light responsiveness
Acc04856.1	AcMADS10	TCA-element	CCATCTTTTT	9	1293	1302	-	Nicotiana tabacum	salicylic acid responsiveness
Acc04856.1	AcMADS10	G-box	CACGAC	6	406	412	+	Zea mays	light responsiveness
Acc04856.1	AcMADS10	TC-rich repeats	GTTTTCTTAC	9	503	512	+	Nicotiana tabacum	defense and stress responsiveness
Acc04856.1	AcMADS10	TC-rich repeats	GTTTTCTTAC	9	1403	1412	+	Nicotiana tabacum	defense and stress responsiveness
Acc04856.1	AcMADS10	TGACG-motif	TGACG	5	1432	1437	+	Hordeum vulgare	MeJA-responsiveness
Acc04856.1	AcMADS10	AT1-motif	AATTATTTTTTATT	13	1168	1181	+	Solanum tuberosum	light responsiveness
Acc04856.1	AcMADS10	ARE	AAACCA	6	52	58	+	Zea mays	anaerobic induction
Acc04856.1	AcMADS10	ARE	AAACCA	6	199	205	+	Zea mays	anaerobic induction
Acc04856.1	AcMADS10	ARE	AAACCA	6	1401	1407	-	Zea mays	anaerobic induction
Acc04856.1	AcMADS10	ARE	AAACCA	6	1918	1924	-	Zea mays	anaerobic induction
Acc04856.1	AcMADS10	LTR	CCGAAA	6	702	708	+	Hordeum vulgare	low-temperature responsiveness
Acc05140.1	AcMADS11	TCA-element	CCATCTTTTT	9	1832	1841	+	Nicotiana tabacum	salicylic acid responsiveness
Acc05140.1	AcMADS11	G-box	CACGTC	6	282	288	+	Zea mays	light responsiveness
Acc05140.1	AcMADS11	G-box	CACGTC	6	390	396	-	Zea mays	light responsiveness
Acc05140.1	AcMADS11	G-box	CACGTG	6	1355	1361	-	Arabidopsis thaliana	light responsiveness
Acc05140.1	AcMADS11	AuxRR-core	GGTCCAT	7	1445	1452	+	Nicotiana tabacum	auxin responsiveness
Acc05140.1	AcMADS11	TGA-element	AACGAC	6	1616	1622	+	Brassica oleracea	gibberellin-responsiveness
Acc05140.1	AcMADS11	ABRE	ACGTG	5	282	287	-	Arabidopsis thaliana	abscisic acid responsiveness
Acc05140.1	AcMADS11	ABRE	ACGTG	5	391	396	+	Arabidopsis thaliana	abscisic acid responsiveness
Acc05140.1	AcMADS11	ABRE	ACGTG	5	461	466	+	Arabidopsis thaliana	abscisic acid responsiveness
Acc05140.1	AcMADS11	ABRE	CACGTG	6	1355	1361	-	Arabidopsis thaliana	abscisic acid responsiveness
Acc05140.1	AcMADS11	ABRE	ACGTG	5	1356	1361	+	Arabidopsis thaliana	abscisic acid responsiveness
Acc05140.1	AcMADS11	Box 4	ATTAAT	6	1683	1689	-	Petroselinum crispum	light responsiveness
Acc05140.1	AcMADS11	Box 4	ATTAAT	6	1867	1873	-	Petroselinum crispum	light responsiveness
Acc05140.1	AcMADS11	MRE	AACCTAA	7	1075	1082	+	Petroselinum crispum	light responsiveness
Acc05140.1	AcMADS11	ACA-motif	AATCACAACCATA	12	537	549	-	Arabidopsis thaliana	light responsiveness
Acc05140.1	AcMADS11	ATCT-motif	AATCTAATCC	9	1337	1346	-	Pisum sativum	light responsiveness
Acc05140.1	AcMADS11	GARE-motif	TCTGTTG	7	1719	1726	+	Brassica oleracea	gibberellin-responsiveness
Acc05140.1	AcMADS11	I-box	AGATAAGG	8	28	36	+	Triticum aestivum	light responsiveness
Acc05140.1	AcMADS11	I-box	GTATAAGGCC	9	1970	1979	-	Larix laricina	light responsiveness
Acc05140.1	AcMADS11	ARE	AAACCA	6	700	706	-	Zea mays	anaerobic induction
Acc05140.1	AcMADS11	LTR	CCGAAA	6	487	493	+	Hordeum vulgare	low-temperature responsiveness
Acc05140.1	AcMADS11	AE-box	AGAAACAA	8	677	685	+	Arabidopsis thaliana	light responsiveness
Acc05140.1	AcMADS11	TATC-box	TATCCCA	7	1207	1214	-	Oryza sativa	gibberellin-responsiveness
Acc05140.1	AcMADS11	TGACG-motif	TGACG	5	389	394	+	Hordeum vulgare	MeJA-responsiveness
Acc05140.1	AcMADS11	TGACG-motif	TGACG	5	1797	1802	+	Hordeum vulgare	MeJA-responsiveness
Acc05140.1	AcMADS11	CAT-box	GCCACT	6	336	342	-	Arabidopsis thaliana	meristem expression
Acc05140.1	AcMADS11	TCT-motif	TCTTAC	6	761	767	-	Arabidopsis thaliana	light responsiveness
Acc05140.1	AcMADS11	TC-rich repeats	ATTCTCTAAC	9	1426	1435	-	Nicotiana tabacum	defense and stress responsiveness
Acc05140.1	AcMADS11	G-Box	CACGTT	6	460	466	-	Pisum sativum	light responsiveness
Acc05140.1	AcMADS11	G-Box	CACGTG	6	1355	1361	-	Pisum sativum	light responsiveness
Acc05140.1	AcMADS11	G-Box	TCCACATGGCA	10	1748	1758	+	Triticum aestivum	light responsiveness
Acc05140.1	AcMADS11	CGTCA-motif	CGTCA	5	389	394	-	Hordeum vulgare	MeJA-responsiveness
Acc05140.1	AcMADS11	CGTCA-motif	CGTCA	5	1797	1802	-	Hordeum vulgare	MeJA-responsiveness
Acc05140.1	AcMADS11	GATA-motif	GATAGGA	7	1494	1501	-	Arabidopsis thaliana	light responsiveness
Acc05042.1	AcMADS12	Box 4	ATTAAT	6	65	71	+	Petroselinum crispum	light responsiveness
Acc05042.1	AcMADS12	Box 4	ATTAAT	6	419	425	+	Petroselinum crispum	light responsiveness
Acc05042.1	AcMADS12	Box 4	ATTAAT	6	886	892	+	Petroselinum crispum	light responsiveness
Acc05042.1	AcMADS12	Box 4	ATTAAT	6	898	904	+	Petroselinum crispum	light responsiveness
Acc05042.1	AcMADS12	Box 4	ATTAAT	6	1493	1499	-	Petroselinum crispum	light responsiveness
Acc05042.1	AcMADS12	Box 4	ATTAAT	6	1525	1531	-	Petroselinum crispum	light responsiveness
Acc05042.1	AcMADS12	chs-CMA1a	TTACTTAA	8	1351	1359	+	Daucus carota	light responsiveness
Acc05042.1	AcMADS12	chs-CMA1a	TTACTTAA	8	1477	1485	+	Daucus carota	light responsiveness
Acc05042.1	AcMADS12	ABRE	GACACGTGGC	9	487	496	+	Triticum aestivum	abscisic acid responsiveness
Acc05042.1	AcMADS12	ABRE	CACGTG	6	489	495	+	Arabidopsis thaliana	abscisic acid responsiveness
Acc05042.1	AcMADS12	ABRE	ACGTG	5	490	495	+	Arabidopsis thaliana	abscisic acid responsiveness
Acc05042.1	AcMADS12	ABRE	AACCCGG	7	720	727	+	Arabidopsis thaliana	abscisic acid responsiveness
Acc05042.1	AcMADS12	ABRE	AACCCGG	7	996	1003	-	Arabidopsis thaliana	abscisic acid responsiveness
Acc05042.1	AcMADS12	GCN4_motif	TGAGTCA	7	294	301	-	Oryza sativa	endosperm expression
Acc05042.1	AcMADS12	AAAC-motif	CAATCAAAACCT	11	436	447	+	Spinacia oleracea	light responsiveness
Acc05042.1	AcMADS12	Box II	TGGTAATAA	9	1401	1410	-	Solanum tuberosum	light responsiveness
Acc05042.1	AcMADS12	G-box	ACACGTG(G/t)CACC	10.5	484	494.5	-	Lycopersicon esculentum	light responsiveness
Acc05042.1	AcMADS12	G-box	tgACACGTGGCA	11	486	497	+	Lycopersicon esculentum	light responsiveness
Acc05042.1	AcMADS12	G-box	ACACGTGT	8	488	496	+	Brassica napus	light responsiveness
Acc05042.1	AcMADS12	G-box	CACGTG	6	489	495	+	Arabidopsis thaliana	light responsiveness
Acc05042.1	AcMADS12	P-box	CCTTTTG	7	1733	1740	-	Oryza sativa	gibberellin-responsiveness
Acc05042.1	AcMADS12	GT1-motif	GGTTAA	6	407	413	+	Arabidopsis thaliana	light responsiveness
Acc05042.1	AcMADS12	GT1-motif	GGTTAA	6	1252	1258	+	Arabidopsis thaliana	light responsiveness
Acc05042.1	AcMADS12	GT1-motif	GGTTAAT	7	1717	1724	+	Avena sativa	light responsiveness
Acc05042.1	AcMADS12	GT1-motif	GGTTAA	6	1738	1744	+	Arabidopsis thaliana	light responsiveness
Acc05042.1	AcMADS12	TCT-motif	TCTTAC	6	1091	1097	-	Arabidopsis thaliana	light responsiveness
Acc05042.1	AcMADS12	AT1-motif	AATTATTTTTTATT	13	865	878	-	Solanum tuberosum	light responsiveness
Acc05042.1	AcMADS12	G-Box	CACGTG	6	489	495	+	Pisum sativum	light responsiveness
Acc05042.1	AcMADS12	AE-box	AGAAACTT	8	1854	1862	-	Arabidopsis thaliana	light responsiveness
Acc05042.1	AcMADS12	ARE	AAACCA	6	511	517	+	Zea mays	anaerobic induction
Acc05042.1	AcMADS12	ARE	AAACCA	6	1410	1416	+	Zea mays	anaerobic induction
Acc05042.1	AcMADS12	ARE	AAACCA	6	1709	1715	+	Zea mays	anaerobic induction
Acc05042.1	AcMADS12	ARE	AAACCA	6	1828	1834	+	Zea mays	anaerobic induction
Acc05397.1	AcMADS13	Sp1	GGGCGG	6	657	663	-	Oryza sativa	light responsiveness
Acc05397.1	AcMADS13	ARE	AAACCA	6	1928	1934	-	Zea mays	anaerobic induction
Acc05397.1	AcMADS13	TATC-box	TATCCCA	7	391	398	+	Oryza sativa	gibberellin-responsiveness
Acc05397.1	AcMADS13	TATC-box	TATCCCA	7	1876	1883	+	Oryza sativa	gibberellin-responsiveness
Acc05397.1	AcMADS13	TGACG-motif	TGACG	5	1003	1008	-	Hordeum vulgare	MeJA-responsiveness
Acc05397.1	AcMADS13	TGACG-motif	TGACG	5	1828	1833	-	Hordeum vulgare	MeJA-responsiveness
Acc05397.1	AcMADS13	TCT-motif	TCTTAC	6	1398	1404	-	Arabidopsis thaliana	light responsiveness
Acc05397.1	AcMADS13	TCT-motif	TCTTAC	6	1404	1410	-	Arabidopsis thaliana	light responsiveness
Acc05397.1	AcMADS13	MBS	CAACTG	6	1679	1685	+	Arabidopsis thaliana	drought-inducibility
Acc05397.1	AcMADS13	G-Box	CACGTT	6	488	494	-	Pisum sativum	light responsiveness
Acc05397.1	AcMADS13	CGTCA-motif	CGTCA	5	1003	1008	+	Hordeum vulgare	MeJA-responsiveness
Acc05397.1	AcMADS13	CGTCA-motif	CGTCA	5	1828	1833	+	Hordeum vulgare	MeJA-responsiveness
Acc05397.1	AcMADS13	GATA-motif	AAGATAAGATT	10	1065	1075	-	Arabidopsis thaliana	light responsiveness
Acc05397.1	AcMADS13	GT1-motif	GGTTAAT	7	1590	1597	-	Avena sativa	light responsiveness
Acc05397.1	AcMADS13	GT1-motif	GGTTAA	6	1591	1597	-	Arabidopsis thaliana	light responsiveness
Acc05397.1	AcMADS13	ACE	CTAACGTATT	9	379	388	+	Petroselinum crispum	light responsiveness
Acc05397.1	AcMADS13	G-box	TACGTG	6	140	146	+	Arabidopsis thaliana	light responsiveness
Acc05397.1	AcMADS13	G-box	CACGTC	6	207	213	-	Zea mays	light responsiveness
Acc05397.1	AcMADS13	P-box	CCTTTTG	7	1275	1282	-	Oryza sativa	gibberellin-responsiveness
Acc05397.1	AcMADS13	O2-site	GATGACATGG	9	182	191	-	Zea mays	zein metabolism regulation
Acc05397.1	AcMADS13	O2-site	GATGATGTGG	9	241	250	-	Zea mays	zein metabolism regulation
Acc05397.1	AcMADS13	ABRE	ACGTG	5	141	146	+	Arabidopsis thaliana	abscisic acid responsiveness
Acc05397.1	AcMADS13	ABRE	ACGTG	5	208	213	+	Arabidopsis thaliana	abscisic acid responsiveness
Acc05397.1	AcMADS13	ABRE	ACGTG	5	489	494	+	Arabidopsis thaliana	abscisic acid responsiveness
Acc05397.1	AcMADS13	ABRE	AACCCGG	7	625	632	+	Arabidopsis thaliana	abscisic acid responsiveness
Acc05397.1	AcMADS13	Box 4	ATTAAT	6	681	687	+	Petroselinum crispum	light responsiveness
Acc05397.1	AcMADS13	Box 4	ATTAAT	6	907	913	+	Petroselinum crispum	light responsiveness
Acc05397.1	AcMADS13	Box 4	ATTAAT	6	995	1001	+	Petroselinum crispum	light responsiveness
Acc05562.1	AcMADS14	ARE	AAACCA	6	390	396	-	Zea mays	anaerobic induction
Acc05562.1	AcMADS14	ARE	AAACCA	6	760	766	+	Zea mays	anaerobic induction
Acc05562.1	AcMADS14	Sp1	GGGCGG	6	1863	1869	-	Oryza sativa	light responsiveness
Acc05562.1	AcMADS14	I-box	GTATAAGGCC	9	358	367	-	Larix laricina	light responsiveness
Acc05562.1	AcMADS14	I-box	gGATAAGGTG	9	1725	1734	+	Zea mays	light responsiveness
Acc05562.1	AcMADS14	LTR	CCGAAA	6	1584	1590	-	Hordeum vulgare	low-temperature responsiveness
Acc05562.1	AcMADS14	AE-box	AGAAACTT	8	378	386	+	Arabidopsis thaliana	light responsiveness
Acc05562.1	AcMADS14	AT1-motif	AATTATTTTTTATT	13	559	572	-	Solanum tuberosum	light responsiveness
Acc05562.1	AcMADS14	CAT-box	GCCACT	6	1766	1772	-	Arabidopsis thaliana	meristem expression
Acc05562.1	AcMADS14	TC-rich repeats	ATTCTCTAAC	9	249	258	+	Nicotiana tabacum	defense and stress responsiveness
Acc05562.1	AcMADS14	TC-rich repeats	ATTCTCTAAC	9	682	691	+	Nicotiana tabacum	defense and stress responsiveness
Acc05562.1	AcMADS14	G-Box	CACGTG	6	1750	1756	-	Pisum sativum	light responsiveness
Acc05562.1	AcMADS14	GATA-motif	GATAGGG	7	1984	1991	+	Pisum sativum	light responsiveness
Acc05562.1	AcMADS14	GT1-motif	GGTTAAT	7	1009	1016	-	Avena sativa	light responsiveness
Acc05562.1	AcMADS14	GT1-motif	GGTTAA	6	1010	1016	-	Arabidopsis thaliana	light responsiveness
Acc05562.1	AcMADS14	GT1-motif	GGTTAA	6	1473	1479	+	Arabidopsis thaliana	light responsiveness
Acc05562.1	AcMADS14	G-box	tgACACGTGGCA	11	1747	1758	-	Lycopersicon esculentum	light responsiveness
Acc05562.1	AcMADS14	G-box	GCCACGTGGA	9	1748	1757	-	Arabidopsis thaliana	light responsiveness
Acc05562.1	AcMADS14	G-box	ACACGTG(G/t)CACC	10.5	1749	1759.5	+	Lycopersicon esculentum	light responsiveness
Acc05562.1	AcMADS14	G-box	CACGTG	6	1750	1756	-	Arabidopsis thaliana	light responsiveness
Acc05562.1	AcMADS14	P-box	CCTTTTG	7	407	414	+	Oryza sativa	gibberellin-responsiveness
Acc05562.1	AcMADS14	ABRE	GACACGTGGC	9	1748	1757	-	Triticum aestivum	abscisic acid responsiveness
Acc05562.1	AcMADS14	ABRE	CACGTG	6	1750	1756	-	Arabidopsis thaliana	abscisic acid responsiveness
Acc05562.1	AcMADS14	ABRE	ACGTG	5	1751	1756	+	Arabidopsis thaliana	abscisic acid responsiveness
Acc05562.1	AcMADS14	Box 4	ATTAAT	6	245	251	+	Petroselinum crispum	light responsiveness
Acc05562.1	AcMADS14	Box 4	ATTAAT	6	442	448	+	Petroselinum crispum	light responsiveness
Acc05562.1	AcMADS14	Box 4	ATTAAT	6	570	576	+	Petroselinum crispum	light responsiveness
Acc05562.1	AcMADS14	Box 4	ATTAAT	6	1441	1447	-	Petroselinum crispum	light responsiveness
Acc05562.1	AcMADS14	Box 4	ATTAAT	6	1487	1493	-	Petroselinum crispum	light responsiveness
Acc05562.1	AcMADS14	Box 4	ATTAAT	6	1517	1523	-	Petroselinum crispum	light responsiveness
Acc05562.1	AcMADS14	MRE	AACCTAA	7	803	810	+	Petroselinum crispum	light responsiveness
Acc06158.1	AcMADS15	CGTCA-motif	CGTCA	5	930	935	+	Hordeum vulgare	MeJA-responsiveness
Acc06158.1	AcMADS15	CAT-box	GCCACT	6	990	996	+	Arabidopsis thaliana	meristem expression
Acc06158.1	AcMADS15	TGACG-motif	TGACG	5	930	935	-	Hordeum vulgare	MeJA-responsiveness
Acc06158.1	AcMADS15	G-Box	CACGTG	6	933	939	+	Pisum sativum	light responsiveness
Acc06158.1	AcMADS15	LTR	CCGAAA	6	598	604	+	Hordeum vulgare	low-temperature responsiveness
Acc06158.1	AcMADS15	ATCT-motif	AATCTAATCC	9	1237	1246	-	Pisum sativum	light responsiveness
Acc06158.1	AcMADS15	Sp1	GGGCGG	6	902	908	-	Oryza sativa	light responsiveness
Acc06158.1	AcMADS15	ARE	AAACCA	6	1820	1826	-	Zea mays	anaerobic induction
Acc06158.1	AcMADS15	Box 4	ATTAAT	6	1460	1466	-	Petroselinum crispum	light responsiveness
Acc06158.1	AcMADS15	Box 4	ATTAAT	6	1657	1663	-	Petroselinum crispum	light responsiveness
Acc06158.1	AcMADS15	AT-rich element	ATAGAAATCAA	10	1651	1661	+	Glycine max	AT-rich DNA binding protein (ATBP-1)
Acc06158.1	AcMADS15	ABRE	ACGTG	5	221	226	-	Arabidopsis thaliana	abscisic acid responsiveness
Acc06158.1	AcMADS15	ABRE	GCAACGTGTC	9	784	793	-	Hordeum vulgare	abscisic acid responsiveness
Acc06158.1	AcMADS15	ABRE	ACGTG	5	786	791	-	Arabidopsis thaliana	abscisic acid responsiveness
Acc06158.1	AcMADS15	ABRE	CACGTG	6	933	939	+	Arabidopsis thaliana	abscisic acid responsiveness
Acc06158.1	AcMADS15	ABRE	ACGTG	5	934	939	+	Arabidopsis thaliana	abscisic acid responsiveness
Acc06158.1	AcMADS15	ABRE	ACGTG	5	1471	1476	+	Arabidopsis thaliana	abscisic acid responsiveness
Acc06158.1	AcMADS15	G-box	TACGTG	6	221	227	-	Arabidopsis thaliana	light responsiveness
Acc06158.1	AcMADS15	G-box	CACGAC	6	442	448	+	Zea mays	light responsiveness
Acc06158.1	AcMADS15	G-box	TACGTG	6	786	792	-	Arabidopsis thaliana	light responsiveness
Acc06158.1	AcMADS15	G-box	CACGTG	6	933	939	+	Arabidopsis thaliana	light responsiveness
Acc06158.1	AcMADS15	G-box	TAACACGTAG	9	1469	1478	-	Brassica oleracea	light responsiveness
Acc06158.1	AcMADS15	G-box	TACGTG	6	1470	1476	+	Arabidopsis thaliana	light responsiveness
Acc06158.1	AcMADS15	TCA-element	CCATCTTTTT	9	1593	1602	+	Nicotiana tabacum	salicylic acid responsiveness
Acc06158.1	AcMADS15	GT1-motif	GGTTAA	6	716	722	+	Arabidopsis thaliana	light responsiveness
Acc06158.1	AcMADS15	GT1-motif	GGTTAA	6	1035	1041	+	Arabidopsis thaliana	light responsiveness
Acc06158.1	AcMADS15	GT1-motif	GGTTAA	6	1277	1283	-	Arabidopsis thaliana	light responsiveness
Acc06158.1	AcMADS15	GT1-motif	GGTTAA	6	1611	1617	-	Arabidopsis thaliana	light responsiveness
Acc06870.1	AcMADS16	MBS	CAACTG	6	208	214	+	Arabidopsis thaliana	drought-inducibility
Acc06870.1	AcMADS16	TC-rich repeats	ATTCTCTAAC	9	1785	1794	+	Nicotiana tabacum	defense and stress responsiveness
Acc06870.1	AcMADS16	TGACG-motif	TGACG	5	1695	1700	+	Hordeum vulgare	MeJA-responsiveness
Acc06870.1	AcMADS16	AT1-motif	AATTATTTTTTATT	13	360	373	+	Solanum tuberosum	light responsiveness
Acc06870.1	AcMADS16	GATA-motif	AAGGATAAGG	9	1207	1216	-	Solanum tuberosum	light responsiveness
Acc06870.1	AcMADS16	GATA-motif	AAGGATAAGG	9	1270	1279	-	Solanum tuberosum	light responsiveness
Acc06870.1	AcMADS16	TCCC-motif	TCTCCCT	7	1144	1151	-	Spinacia oleracea	light responsiveness
Acc06870.1	AcMADS16	CGTCA-motif	CGTCA	5	1695	1700	-	Hordeum vulgare	MeJA-responsiveness
Acc06870.1	AcMADS16	ARE	AAACCA	6	198	204	+	Zea mays	anaerobic induction
Acc06870.1	AcMADS16	ARE	AAACCA	6	506	512	+	Zea mays	anaerobic induction
Acc06870.1	AcMADS16	ARE	AAACCA	6	632	638	+	Zea mays	anaerobic induction
Acc06870.1	AcMADS16	LTR	CCGAAA	6	1397	1403	-	Hordeum vulgare	low-temperature responsiveness
Acc06870.1	AcMADS16	chs-CMA1a	TTACTTAA	8	1153	1161	+	Daucus carota	light responsiveness
Acc06870.1	AcMADS16	Box 4	ATTAAT	6	55	61	+	Petroselinum crispum	light responsiveness
Acc06870.1	AcMADS16	Box 4	ATTAAT	6	343	349	+	Petroselinum crispum	light responsiveness
Acc06870.1	AcMADS16	Box 4	ATTAAT	6	572	578	+	Petroselinum crispum	light responsiveness
Acc06870.1	AcMADS16	Box 4	ATTAAT	6	974	980	+	Petroselinum crispum	light responsiveness
Acc06870.1	AcMADS16	Box 4	ATTAAT	6	1183	1189	-	Petroselinum crispum	light responsiveness
Acc06870.1	AcMADS16	Box 4	ATTAAT	6	1540	1546	-	Petroselinum crispum	light responsiveness
Acc07443.1	AcMADS17	ARE	AAACCA	6	132	138	-	Zea mays	anaerobic induction
Acc07443.1	AcMADS17	ARE	AAACCA	6	1057	1063	-	Zea mays	anaerobic induction
Acc07443.1	AcMADS17	ARE	AAACCA	6	1126	1132	-	Zea mays	anaerobic induction
Acc07443.1	AcMADS17	ARE	AAACCA	6	1419	1425	+	Zea mays	anaerobic induction
Acc07443.1	AcMADS17	ARE	AAACCA	6	1841	1847	-	Zea mays	anaerobic induction
Acc07443.1	AcMADS17	I-box	GATAAGGGT	9	1211	1220	-	Arabidopsis thaliana	light responsiveness
Acc07443.1	AcMADS17	I-box	AGATAAGG	8	1213	1221	-	Triticum aestivum	light responsiveness
Acc07443.1	AcMADS17	ATCT-motif	AATCTAATCC	9	1651	1660	+	Pisum sativum	light responsiveness
Acc07443.1	AcMADS17	AE-box	AGAAACAA	8	1141	1149	+	Arabidopsis thaliana	light responsiveness
Acc07443.1	AcMADS17	MBS	CAACTG	6	1831	1837	+	Arabidopsis thaliana	drought-inducibility
Acc07443.1	AcMADS17	MBS	CAACTG	6	1911	1917	-	Arabidopsis thaliana	drought-inducibility
Acc07443.1	AcMADS17	TGACG-motif	TGACG	5	607	612	-	Hordeum vulgare	MeJA-responsiveness
Acc07443.1	AcMADS17	TGACG-motif	TGACG	5	1769	1774	-	Hordeum vulgare	MeJA-responsiveness
Acc07443.1	AcMADS17	CAT-box	GCCACT	6	534	540	+	Arabidopsis thaliana	meristem expression
Acc07443.1	AcMADS17	CAT-box	GCCACT	6	856	862	-	Arabidopsis thaliana	meristem expression
Acc07443.1	AcMADS17	MSA-like	TCAAACGGT	9	1627	1636	-	Catharanthus roseus	cell cycle regulation
Acc07443.1	AcMADS17	TC-rich repeats	ATTCTCTAAC	9	66	75	-	Nicotiana tabacum	defense and stress responsiveness
Acc07443.1	AcMADS17	TCT-motif	TCTTAC	6	1138	1144	-	Arabidopsis thaliana	light responsiveness
Acc07443.1	AcMADS17	CGTCA-motif	CGTCA	5	607	612	+	Hordeum vulgare	MeJA-responsiveness
Acc07443.1	AcMADS17	CGTCA-motif	CGTCA	5	1769	1774	+	Hordeum vulgare	MeJA-responsiveness
Acc07443.1	AcMADS17	TCCC-motif	TCTCCCT	7	398	405	+	Spinacia oleracea	light responsiveness
Acc07443.1	AcMADS17	TCCC-motif	TCTCCCT	7	679	686	+	Spinacia oleracea	light responsiveness
Acc07443.1	AcMADS17	TCA-element	CCATCTTTTT	9	1873	1882	+	Nicotiana tabacum	salicylic acid responsiveness
Acc07443.1	AcMADS17	O2-site	GTTGACGTGA	9	1766	1775	-	Zea mays	zein metabolism regulation
Acc07443.1	AcMADS17	G-box	CACGTC	6	1767	1773	+	Zea mays	light responsiveness
Acc07443.1	AcMADS17	GCN4_motif	TGAGTCA	7	1167	1174	+	Oryza sativa	endosperm expression
Acc07443.1	AcMADS17	Gap-box	CAAATGAA(A/G)A	9.5	1384	1393.5	-	Arabidopsis thaliana	light responsiveness
Acc07443.1	AcMADS17	ABRE	ACGTG	5	1767	1772	-	Arabidopsis thaliana	abscisic acid responsiveness
Acc07443.1	AcMADS17	chs-CMA1a	TTACTTAA	8	993	1001	-	Daucus carota	light responsiveness
Acc07443.1	AcMADS17	Box 4	ATTAAT	6	975	981	+	Petroselinum crispum	light responsiveness
Acc07640.1	AcMADS18	P-box	CCTTTTG	7	566	573	-	Oryza sativa	gibberellin-responsiveness
Acc07640.1	AcMADS18	P-box	CCTTTTG	7	1556	1563	-	Oryza sativa	gibberellin-responsiveness
Acc07640.1	AcMADS18	AAAC-motif	CAATCAAAACCT	11	279	290	+	Spinacia oleracea	light responsiveness
Acc07640.1	AcMADS18	GT1-motif	GGTTAA	6	1720	1726	-	Arabidopsis thaliana	light responsiveness
Acc07640.1	AcMADS18	CCAAT-box	CAACGG	6	611	617	-	Hordeum vulgare	MYBHv1 binding site
Acc07640.1	AcMADS18	TCA-element	CCATCTTTTT	9	1368	1377	-	Nicotiana tabacum	salicylic acid responsiveness
Acc07640.1	AcMADS18	TGA-box	TGACGTAA	8	1886	1894	-	Glycine max	gibberellin-responsiveness
Acc07640.1	AcMADS18	Box 4	ATTAAT	6	2	8	+	Petroselinum crispum	light responsiveness
Acc07640.1	AcMADS18	Box 4	ATTAAT	6	1082	1088	-	Petroselinum crispum	light responsiveness
Acc07640.1	AcMADS18	Box 4	ATTAAT	6	1163	1169	-	Petroselinum crispum	light responsiveness
Acc07640.1	AcMADS18	Box 4	ATTAAT	6	1291	1297	-	Petroselinum crispum	light responsiveness
Acc07640.1	AcMADS18	Gap-box	CAAATGAA(A/G)A	9.5	1229	1238.5	+	Arabidopsis thaliana	light responsiveness
Acc07640.1	AcMADS18	LTR	CCGAAA	6	1399	1405	-	Hordeum vulgare	low-temperature responsiveness
Acc07640.1	AcMADS18	ARE	AAACCA	6	225	231	+	Zea mays	anaerobic induction
Acc07640.1	AcMADS18	ARE	AAACCA	6	1607	1613	-	Zea mays	anaerobic induction
Acc07640.1	AcMADS18	I-box	gGATAAGGTG	9	419	428	+	Zea mays	light responsiveness
Acc07640.1	AcMADS18	I-box	GTATAAGGCC	9	1592	1601	+	Larix laricina	light responsiveness
Acc07640.1	AcMADS18	GATA-motif	AAGATAAGATT	10	861	871	-	Arabidopsis thaliana	light responsiveness
Acc07640.1	AcMADS18	L-box	ATCCCACCTAC	10	41	51	-	Petroselinum crispum	light responsiveness
Acc07640.1	AcMADS18	CGTCA-motif	CGTCA	5	1889	1894	+	Hordeum vulgare	MeJA-responsiveness
Acc07640.1	AcMADS18	TCCC-motif	TCTCCCT	7	1560	1567	-	Spinacia oleracea	light responsiveness
Acc07640.1	AcMADS18	TC-rich repeats	ATTCTCTAAC	9	1576	1585	+	Nicotiana tabacum	defense and stress responsiveness
Acc07640.1	AcMADS18	TGACG-motif	TGACG	5	1889	1894	-	Hordeum vulgare	MeJA-responsiveness
Acc07652.1	AcMADS19	ARE	AAACCA	6	311	317	+	Zea mays	anaerobic induction
Acc07652.1	AcMADS19	CGTCA-motif	CGTCA	5	1139	1144	-	Hordeum vulgare	MeJA-responsiveness
Acc07652.1	AcMADS19	MBS	CAACTG	6	113	119	-	Arabidopsis thaliana	drought-inducibility
Acc07652.1	AcMADS19	TC-rich repeats	GTTTTCTTAC	9	386	395	+	Nicotiana tabacum	defense and stress responsiveness
Acc07652.1	AcMADS19	TCT-motif	TCTTAC	6	203	209	-	Arabidopsis thaliana	light responsiveness
Acc07652.1	AcMADS19	TCT-motif	TCTTAC	6	390	396	+	Arabidopsis thaliana	light responsiveness
Acc07652.1	AcMADS19	TCT-motif	TCTTAC	6	1637	1643	+	Arabidopsis thaliana	light responsiveness
Acc07652.1	AcMADS19	TCT-motif	TCTTAC	6	1724	1730	-	Arabidopsis thaliana	light responsiveness
Acc07652.1	AcMADS19	TGACG-motif	TGACG	5	1139	1144	+	Hordeum vulgare	MeJA-responsiveness
Acc07652.1	AcMADS19	MSA-like	TCAAACGGT	9	318	327	-	Catharanthus roseus	cell cycle regulation
Acc07652.1	AcMADS19	TGA-element	AACGAC	6	552	558	-	Brassica oleracea	gibberellin-responsiveness
Acc07652.1	AcMADS19	3-AF1 binding site	TAAGAGAGGAA	11	1631	1642	-	Solanum tuberosum	light responsiveness
Acc07652.1	AcMADS19	G-box	TACGTG	6	1985	1991	+	Arabidopsis thaliana	light responsiveness
Acc07652.1	AcMADS19	GT1-motif	GCGGTAATT	9	220	229	+	Oryza sativa	light responsiveness
Acc07652.1	AcMADS19	GT1-motif	GGTTAA	6	1467	1473	+	Arabidopsis thaliana	light responsiveness
Acc07652.1	AcMADS19	GT1-motif	GGTTAA	6	1668	1674	-	Arabidopsis thaliana	light responsiveness
Acc07652.1	AcMADS19	Box 4	ATTAAT	6	76	82	+	Petroselinum crispum	light responsiveness
Acc07652.1	AcMADS19	Box 4	ATTAAT	6	139	145	+	Petroselinum crispum	light responsiveness
Acc07652.1	AcMADS19	Box 4	ATTAAT	6	646	652	+	Petroselinum crispum	light responsiveness
Acc07652.1	AcMADS19	Box 4	ATTAAT	6	1905	1911	-	Petroselinum crispum	light responsiveness
Acc07652.1	AcMADS19	ABRE	ACGTG	5	1986	1991	+	Arabidopsis thaliana	abscisic acid responsiveness
Acc07652.1	AcMADS19	chs-CMA1a	TTACTTAA	8	58	66	+	Daucus carota	light responsiveness
Acc07718.1	AcMADS20	ARE	AAACCA	6	54	60	+	Zea mays	anaerobic induction
Acc07718.1	AcMADS20	ARE	AAACCA	6	1536	1542	-	Zea mays	anaerobic induction
Acc07718.1	AcMADS20	ARE	AAACCA	6	1870	1876	+	Zea mays	anaerobic induction
Acc07718.1	AcMADS20	LTR	CCGAAA	6	983	989	+	Hordeum vulgare	low-temperature responsiveness
Acc07718.1	AcMADS20	LTR	CCGAAA	6	1577	1583	-	Hordeum vulgare	low-temperature responsiveness
Acc07718.1	AcMADS20	TC-rich repeats	GTTTTCTTAC	9	1715	1724	+	Nicotiana tabacum	defense and stress responsiveness
Acc07718.1	AcMADS20	MBS	CAACTG	6	1138	1144	-	Arabidopsis thaliana	drought-inducibility
Acc07718.1	AcMADS20	TCCC-motif	TCTCCCT	7	1932	1939	+	Spinacia oleracea	light responsiveness
Acc07718.1	AcMADS20	TCA-element	CCATCTTTTT	9	283	292	+	Nicotiana tabacum	salicylic acid responsiveness
Acc07718.1	AcMADS20	TCA-element	CCATCTTTTT	9	1088	1097	+	Nicotiana tabacum	salicylic acid responsiveness
Acc07718.1	AcMADS20	G-box	CACGTC	6	149	155	-	Zea mays	light responsiveness
Acc07718.1	AcMADS20	G-box	CACGAC	6	173	179	+	Zea mays	light responsiveness
Acc07718.1	AcMADS20	P-box	CCTTTTG	7	1053	1060	-	Oryza sativa	gibberellin-responsiveness
Acc07718.1	AcMADS20	chs-CMA1a	TTACTTAA	8	654	662	-	Daucus carota	light responsiveness
Acc07718.1	AcMADS20	ABRE	ACGTG	5	150	155	+	Arabidopsis thaliana	abscisic acid responsiveness
Acc07718.1	AcMADS20	GCN4_motif	TGAGTCA	7	1324	1331	+	Oryza sativa	endosperm expression
Acc07718.1	AcMADS20	GCN4_motif	TGAGTCA	7	1739	1746	-	Oryza sativa	endosperm expression
Acc07718.1	AcMADS20	Box 4	ATTAAT	6	1063	1069	-	Petroselinum crispum	light responsiveness
Acc07718.1	AcMADS20	Box 4	ATTAAT	6	1410	1416	-	Petroselinum crispum	light responsiveness
Acc07718.1	AcMADS20	Box 4	ATTAAT	6	1786	1792	-	Petroselinum crispum	light responsiveness
Acc07718.1	AcMADS20	MRE	AACCTAA	7	1754	1761	+	Petroselinum crispum	light responsiveness
Acc07950.1	AcMADS21	ACE	CTAACGTATT	9	886	895	-	Petroselinum crispum	light responsiveness
Acc07950.1	AcMADS21	G-box	CACGAC	6	1768	1774	+	Zea mays	light responsiveness
Acc07950.1	AcMADS21	TCA-element	CCATCTTTTT	9	1828	1837	+	Nicotiana tabacum	salicylic acid responsiveness
Acc07950.1	AcMADS21	Box 4	ATTAAT	6	991	997	+	Petroselinum crispum	light responsiveness
Acc07950.1	AcMADS21	Box 4	ATTAAT	6	1008	1014	-	Petroselinum crispum	light responsiveness
Acc07950.1	AcMADS21	Box 4	ATTAAT	6	1338	1344	-	Petroselinum crispum	light responsiveness
Acc07950.1	AcMADS21	TATC-box	TATCCCA	7	1863	1870	+	Oryza sativa	gibberellin-responsiveness
Acc07950.1	AcMADS21	GARE-motif	TCTGTTG	7	567	574	-	Brassica oleracea	gibberellin-responsiveness
Acc07950.1	AcMADS21	ARE	AAACCA	6	1707	1713	-	Zea mays	anaerobic induction
Acc07950.1	AcMADS21	ARE	AAACCA	6	1921	1927	-	Zea mays	anaerobic induction
Acc07950.1	AcMADS21	CGTCA-motif	CGTCA	5	95	100	-	Hordeum vulgare	MeJA-responsiveness
Acc07950.1	AcMADS21	TCCC-motif	TCTCCCT	7	1850	1857	+	Spinacia oleracea	light responsiveness
Acc07950.1	AcMADS21	TCCC-motif	TCTCCCT	7	1904	1911	+	Spinacia oleracea	light responsiveness
Acc07950.1	AcMADS21	TGACG-motif	TGACG	5	95	100	+	Hordeum vulgare	MeJA-responsiveness
Acc07950.1	AcMADS21	CAT-box	GCCACT	6	774	780	-	Arabidopsis thaliana	meristem expression
Acc08270.1	AcMADS22	TCCC-motif	TCTCCCT	7	1225	1232	-	Spinacia oleracea	light responsiveness
Acc08270.1	AcMADS22	CGTCA-motif	CGTCA	5	235	240	+	Hordeum vulgare	MeJA-responsiveness
Acc08270.1	AcMADS22	CGTCA-motif	CGTCA	5	423	428	+	Hordeum vulgare	MeJA-responsiveness
Acc08270.1	AcMADS22	circadian	CAAAGATATC	9	631	640	+	Lycopersicon esculentum	circadian control
Acc08270.1	AcMADS22	G-Box	CACGTG	6	426	432	+	Pisum sativum	light responsiveness
Acc08270.1	AcMADS22	TGACG-motif	TGACG	5	235	240	-	Hordeum vulgare	MeJA-responsiveness
Acc08270.1	AcMADS22	TGACG-motif	TGACG	5	423	428	-	Hordeum vulgare	MeJA-responsiveness
Acc08270.1	AcMADS22	AT1-motif	AATTATTTTTTATT	13	79	92	+	Solanum tuberosum	light responsiveness
Acc08270.1	AcMADS22	ARE	AAACCA	6	1560	1566	-	Zea mays	anaerobic induction
Acc08270.1	AcMADS22	ARE	AAACCA	6	1815	1821	-	Zea mays	anaerobic induction
Acc08270.1	AcMADS22	Sp1	GGGCGG	6	395	401	-	Oryza sativa	light responsiveness
Acc08270.1	AcMADS22	Box 4	ATTAAT	6	90	96	+	Petroselinum crispum	light responsiveness
Acc08270.1	AcMADS22	ABRE	GCAACGTGTC	9	277	286	-	Hordeum vulgare	abscisic acid responsiveness
Acc08270.1	AcMADS22	ABRE	ACGTG	5	279	284	-	Arabidopsis thaliana	abscisic acid responsiveness
Acc08270.1	AcMADS22	ABRE	CACGTG	6	426	432	+	Arabidopsis thaliana	abscisic acid responsiveness
Acc08270.1	AcMADS22	ABRE	ACGTG	5	427	432	+	Arabidopsis thaliana	abscisic acid responsiveness
Acc08270.1	AcMADS22	GCN4_motif	TGAGTCA	7	1627	1634	-	Oryza sativa	endosperm expression
Acc08270.1	AcMADS22	AT-rich element	ATAGAAATCAA	10	1665	1675	+	Glycine max	AT-rich DNA binding protein (ATBP-1)
Acc08270.1	AcMADS22	GA-motif	ATAGATAA	8	1095	1103	+	Arabidopsis thaliana	light responsiveness
Acc08270.1	AcMADS22	GA-motif	ATAGATAA	8	1274	1282	+	Arabidopsis thaliana	light responsiveness
Acc08270.1	AcMADS22	G-box	TACGTG	6	279	285	-	Arabidopsis thaliana	light responsiveness
Acc08270.1	AcMADS22	G-box	CACGTG	6	426	432	+	Arabidopsis thaliana	light responsiveness
Acc08270.1	AcMADS22	GT1-motif	GGTTAA	6	1597	1603	-	Arabidopsis thaliana	light responsiveness
Acc08270.1	AcMADS22	CCAAT-box	CAACGG	6	1410	1416	-	Hordeum vulgare	MYBHv1 binding site
Acc08270.1	AcMADS22	TCA-element	CCATCTTTTT	9	1580	1589	+	Nicotiana tabacum	salicylic acid responsiveness
Acc08300.1	AcMADS23	GT1-motif	GGTTAA	6	1626	1632	+	Arabidopsis thaliana	light responsiveness
Acc08300.1	AcMADS23	CCAAT-box	CAACGG	6	1310	1316	-	Hordeum vulgare	MYBHv1 binding site
Acc08300.1	AcMADS23	TCA-element	TCAGAAGAGG	9	1145	1154	+	Brassica oleracea	salicylic acid responsiveness
Acc08300.1	AcMADS23	TCA-element	TCAGAAGAGG	9	1844	1853	-	Brassica oleracea	salicylic acid responsiveness
Acc08300.1	AcMADS23	P-box	CCTTTTG	7	564	571	+	Oryza sativa	gibberellin-responsiveness
Acc08300.1	AcMADS23	GA-motif	ATAGATAA	8	1972	1980	+	Arabidopsis thaliana	light responsiveness
Acc08300.1	AcMADS23	MRE	AACCTAA	7	1299	1306	-	Petroselinum crispum	light responsiveness
Acc08300.1	AcMADS23	Box 4	ATTAAT	6	310	316	+	Petroselinum crispum	light responsiveness
Acc08300.1	AcMADS23	Box 4	ATTAAT	6	835	841	+	Petroselinum crispum	light responsiveness
Acc08300.1	AcMADS23	Box 4	ATTAAT	6	893	899	+	Petroselinum crispum	light responsiveness
Acc08300.1	AcMADS23	ARE	AAACCA	6	61	67	+	Zea mays	anaerobic induction
Acc08300.1	AcMADS23	ARE	AAACCA	6	1185	1191	-	Zea mays	anaerobic induction
Acc08300.1	AcMADS23	AE-box	AGAAACAA	8	165	173	+	Arabidopsis thaliana	light responsiveness
Acc08300.1	AcMADS23	TC-rich repeats	ATTCTCTAAC	9	939	948	-	Nicotiana tabacum	defense and stress responsiveness
Acc08300.1	AcMADS23	TGACG-motif	TGACG	5	1079	1084	+	Hordeum vulgare	MeJA-responsiveness
Acc08300.1	AcMADS23	TGACG-motif	TGACG	5	1584	1589	-	Hordeum vulgare	MeJA-responsiveness
Acc08300.1	AcMADS23	CAT-box	GCCACT	6	1275	1281	-	Arabidopsis thaliana	meristem expression
Acc08300.1	AcMADS23	TCCC-motif	TCTCCCT	7	1330	1337	-	Spinacia oleracea	light responsiveness
Acc08300.1	AcMADS23	CGTCA-motif	CGTCA	5	1079	1084	-	Hordeum vulgare	MeJA-responsiveness
Acc08300.1	AcMADS23	CGTCA-motif	CGTCA	5	1584	1589	+	Hordeum vulgare	MeJA-responsiveness
Acc08919.1	AcMADS24	chs-CMA1a	TTACTTAA	8	123	131	+	Daucus carota	light responsiveness
Acc08919.1	AcMADS24	Box 4	ATTAAT	6	21	27	+	Petroselinum crispum	light responsiveness
Acc09079.1	AcMADS25	TCA-element	TCAGAAGAGG	9	1956	1965	+	Brassica oleracea	salicylic acid responsiveness
Acc09079.1	AcMADS25	GT1-motif	GGTTAA	6	1221	1227	-	Arabidopsis thaliana	light responsiveness
Acc09079.1	AcMADS25	Box 4	ATTAAT	6	207	213	+	Petroselinum crispum	light responsiveness
Acc09079.1	AcMADS25	ABRE	ACGTG	5	1420	1425	+	Arabidopsis thaliana	abscisic acid responsiveness
Acc09079.1	AcMADS25	LTR	CCGAAA	6	673	679	-	Hordeum vulgare	low-temperature responsiveness
Acc09079.1	AcMADS25	ARE	AAACCA	6	805	811	+	Zea mays	anaerobic induction
Acc09079.1	AcMADS25	CGTCA-motif	CGTCA	5	1263	1268	-	Hordeum vulgare	MeJA-responsiveness
Acc09079.1	AcMADS25	CGTCA-motif	CGTCA	5	1665	1670	-	Hordeum vulgare	MeJA-responsiveness
Acc09079.1	AcMADS25	MBSI	aaaAaaC(G/C)GTTA	10.5	51	61.5	-	Petunia hybrida	flavonoid biosynthetic genes regulation
Acc09079.1	AcMADS25	circadian	CAAAGATATC	9	1536	1545	-	Lycopersicon esculentum	circadian control
Acc09079.1	AcMADS25	GATA-motif	AAGATAAGATT	10	1043	1053	+	Arabidopsis thaliana	light responsiveness
Acc09079.1	AcMADS25	TCT-motif	TCTTAC	6	480	486	+	Arabidopsis thaliana	light responsiveness
Acc09079.1	AcMADS25	TCT-motif	TCTTAC	6	1041	1047	-	Arabidopsis thaliana	light responsiveness
Acc09079.1	AcMADS25	TCT-motif	TCTTAC	6	1822	1828	+	Arabidopsis thaliana	light responsiveness
Acc09079.1	AcMADS25	TC-rich repeats	GTTTTCTTAC	9	476	485	+	Nicotiana tabacum	defense and stress responsiveness
Acc09079.1	AcMADS25	TC-rich repeats	ATTCTCTAAC	9	1818	1827	+	Nicotiana tabacum	defense and stress responsiveness
Acc09079.1	AcMADS25	TGACG-motif	TGACG	5	1263	1268	+	Hordeum vulgare	MeJA-responsiveness
Acc09079.1	AcMADS25	TGACG-motif	TGACG	5	1665	1670	+	Hordeum vulgare	MeJA-responsiveness
Acc09079.1	AcMADS25	AT1-motif	AATTATTTTTTATT	13	77	90	+	Solanum tuberosum	light responsiveness
Acc09079.1	AcMADS25	MBS	CAACTG	6	9	15	+	Arabidopsis thaliana	drought-inducibility
Acc09079.1	AcMADS25	G-Box	CACGTT	6	1419	1425	-	Pisum sativum	light responsiveness
Acc09279.1	AcMADS26	TCA-element	CCATCTTTTT	9	686	695	+	Nicotiana tabacum	salicylic acid responsiveness
Acc09279.1	AcMADS26	GT1-motif	GGTTAAT	7	601	608	+	Avena sativa	light responsiveness
Acc09279.1	AcMADS26	ATC-motif	AGTAATCT	8	675	683	-	Spinacia oleracea	light responsiveness
Acc09279.1	AcMADS26	Box 4	ATTAAT	6	97	103	+	Petroselinum crispum	light responsiveness
Acc09279.1	AcMADS26	Box 4	ATTAAT	6	126	132	+	Petroselinum crispum	light responsiveness
Acc09279.1	AcMADS26	Box 4	ATTAAT	6	179	185	+	Petroselinum crispum	light responsiveness
Acc09279.1	AcMADS26	MRE	AACCTAA	7	860	867	+	Petroselinum crispum	light responsiveness
Acc09279.1	AcMADS26	LAMP-element	CTTTATCA	8	1185	1193	-	Pisum sativum	light responsiveness
Acc09279.1	AcMADS26	ARE	AAACCA	6	944	950	+	Zea mays	anaerobic induction
Acc09279.1	AcMADS26	ARE	AAACCA	6	1490	1496	+	Zea mays	anaerobic induction
Acc09279.1	AcMADS26	TGACG-motif	TGACG	5	1270	1275	+	Hordeum vulgare	MeJA-responsiveness
Acc09279.1	AcMADS26	TC-rich repeats	GTTTTCTTAC	9	963	972	-	Nicotiana tabacum	defense and stress responsiveness
Acc09279.1	AcMADS26	MBS	CAACTG	6	253	259	-	Arabidopsis thaliana	drought-inducibility
Acc09279.1	AcMADS26	circadian	CAAAGATATC	9	1079	1088	+	Lycopersicon esculentum	circadian control
Acc09279.1	AcMADS26	TCCC-motif	TCTCCCT	7	1560	1567	-	Spinacia oleracea	light responsiveness
Acc09279.1	AcMADS26	CGTCA-motif	CGTCA	5	1270	1275	-	Hordeum vulgare	MeJA-responsiveness
Acc09279.1	AcMADS26	GATA-motif	AAGGATAAGG	9	444	453	+	Solanum tuberosum	light responsiveness
Acc09279.1	AcMADS26	GATA-motif	AAGGATAAGG	9	813	822	-	Solanum tuberosum	light responsiveness
Acc10230.1	AcMADS27	LAMP-element	CTTTATCA	8	659	667	+	Pisum sativum	light responsiveness
Acc10230.1	AcMADS27	LAMP-element	CTTTATCA	8	1939	1947	-	Pisum sativum	light responsiveness
Acc10230.1	AcMADS27	ARE	AAACCA	6	1750	1756	+	Zea mays	anaerobic induction
Acc10230.1	AcMADS27	ARE	AAACCA	6	1841	1847	+	Zea mays	anaerobic induction
Acc10230.1	AcMADS27	TATC-box	TATCCCA	7	1741	1748	+	Oryza sativa	gibberellin-responsiveness
Acc10230.1	AcMADS27	TCT-motif	TCTTAC	6	146	152	-	Arabidopsis thaliana	light responsiveness
Acc10230.1	AcMADS27	CAT-box	GCCACT	6	1190	1196	+	Arabidopsis thaliana	meristem expression
Acc10230.1	AcMADS27	TGACG-motif	TGACG	5	94	99	-	Hordeum vulgare	MeJA-responsiveness
Acc10230.1	AcMADS27	TGACG-motif	TGACG	5	1360	1365	+	Hordeum vulgare	MeJA-responsiveness
Acc10230.1	AcMADS27	G-Box	CACGTG	6	883	889	+	Pisum sativum	light responsiveness
Acc10230.1	AcMADS27	G-Box	CACGTG	6	1538	1544	-	Pisum sativum	light responsiveness
Acc10230.1	AcMADS27	CGTCA-motif	CGTCA	5	94	99	+	Hordeum vulgare	MeJA-responsiveness
Acc10230.1	AcMADS27	CGTCA-motif	CGTCA	5	1360	1365	-	Hordeum vulgare	MeJA-responsiveness
Acc10230.1	AcMADS27	chs-CMA2a	TCACTTGA	8	573	581	+	Petroselinum crispum	light responsiveness
Acc10230.1	AcMADS27	TCA-element	CCATCTTTTT	9	22	31	-	Nicotiana tabacum	salicylic acid responsiveness
Acc10230.1	AcMADS27	G-box	GCCACGTGGA	9	881	890	-	Arabidopsis thaliana	light responsiveness
Acc10230.1	AcMADS27	G-box	CACGTG	6	883	889	+	Arabidopsis thaliana	light responsiveness
Acc10230.1	AcMADS27	G-box	TAACACGTAG	9	1522	1531	+	Brassica oleracea	light responsiveness
Acc10230.1	AcMADS27	G-box	CACGTG	6	1538	1544	-	Arabidopsis thaliana	light responsiveness
Acc10230.1	AcMADS27	ATC-motif	AGTAATCT	8	870	878	-	Spinacia oleracea	light responsiveness
Acc10230.1	AcMADS27	AT-rich element	ATAGAAATCAA	10	1916	1926	-	Glycine max	AT-rich DNA binding protein (ATBP-1)
Acc10230.1	AcMADS27	ABRE	CACGTG	6	883	889	+	Arabidopsis thaliana	abscisic acid responsiveness
Acc10230.1	AcMADS27	ABRE	ACGTG	5	884	889	+	Arabidopsis thaliana	abscisic acid responsiveness
Acc10230.1	AcMADS27	ABRE	CGCACGTGTC	9	1536	1545	+	Hordeum vulgare	abscisic acid responsiveness
Acc10230.1	AcMADS27	ABRE	CACGTG	6	1538	1544	-	Arabidopsis thaliana	abscisic acid responsiveness
Acc10230.1	AcMADS27	ABRE	ACGTG	5	1539	1544	+	Arabidopsis thaliana	abscisic acid responsiveness
Acc10230.1	AcMADS27	Box 4	ATTAAT	6	294	300	+	Petroselinum crispum	light responsiveness
Acc10230.1	AcMADS27	Box 4	ATTAAT	6	407	413	+	Petroselinum crispum	light responsiveness
Acc10230.1	AcMADS27	Box 4	ATTAAT	6	1727	1733	-	Petroselinum crispum	light responsiveness
Acc10230.1	AcMADS27	MRE	AACCTAA	7	1690	1697	-	Petroselinum crispum	light responsiveness
Acc10416.1	AcMADS28	G-Box	CACGTT	6	1615	1621	+	Pisum sativum	light responsiveness
Acc10416.1	AcMADS28	AT1-motif	AATTATTTTTTATT	13	563	576	-	Solanum tuberosum	light responsiveness
Acc10416.1	AcMADS28	GATA-motif	AAGATAAGATT	10	1865	1875	-	Arabidopsis thaliana	light responsiveness
Acc10416.1	AcMADS28	ARE	AAACCA	6	829	835	-	Zea mays	anaerobic induction
Acc10416.1	AcMADS28	ARE	AAACCA	6	953	959	-	Zea mays	anaerobic induction
Acc10416.1	AcMADS28	ABRE	AACCCGG	7	362	369	+	Arabidopsis thaliana	abscisic acid responsiveness
Acc10416.1	AcMADS28	ABRE	AACCCGG	7	455	462	+	Arabidopsis thaliana	abscisic acid responsiveness
Acc10416.1	AcMADS28	ABRE	ACGTG	5	1615	1620	-	Arabidopsis thaliana	abscisic acid responsiveness
Acc10416.1	AcMADS28	GCN4_motif	TGAGTCA	7	1086	1093	-	Oryza sativa	endosperm expression
Acc10416.1	AcMADS28	chs-CMA1a	TTACTTAA	8	250	258	-	Daucus carota	light responsiveness
Acc10416.1	AcMADS28	MRE	AACCTAA	7	1729	1736	-	Petroselinum crispum	light responsiveness
Acc10416.1	AcMADS28	Box 4	ATTAAT	6	584	590	+	Petroselinum crispum	light responsiveness
Acc10416.1	AcMADS28	Box 4	ATTAAT	6	596	602	+	Petroselinum crispum	light responsiveness
Acc10416.1	AcMADS28	Box 4	ATTAAT	6	1346	1352	-	Petroselinum crispum	light responsiveness
Acc10416.1	AcMADS28	Box 4	ATTAAT	6	1882	1888	-	Petroselinum crispum	light responsiveness
Acc10416.1	AcMADS28	GT1-motif	GGTTAA	6	248	254	+	Arabidopsis thaliana	light responsiveness
Acc10416.1	AcMADS28	GT1-motif	GGTTAAT	7	1853	1860	-	Avena sativa	light responsiveness
Acc10416.1	AcMADS28	GT1-motif	GGTTAA	6	1854	1860	-	Arabidopsis thaliana	light responsiveness
Acc10416.1	AcMADS28	CCAAT-box	CAACGG	6	861	867	+	Hordeum vulgare	MYBHv1 binding site
Acc10416.1	AcMADS28	TGA-element	AACGAC	6	1278	1284	+	Brassica oleracea	gibberellin-responsiveness
Acc10416.1	AcMADS28	O2-site	GATGACATGG	9	1433	1442	+	Zea mays	zein metabolism regulation
Acc10416.1	AcMADS28	O2-site	GTTGACGTGA	9	1984	1993	+	Zea mays	zein metabolism regulation
Acc10522.1	AcMADS29	3-AF1 binding site	TAAGAGAGGAA	10	1842	1852	-	Solanum tuberosum	light responsiveness
Acc10522.1	AcMADS29	AAAC-motif	CAATCAAAACCT	11	1950	1961	-	Spinacia oleracea	light responsiveness
Acc10522.1	AcMADS29	AE-box	AGAAACAA	8	1908	1916	+	Arabidopsis thaliana	light responsiveness
Acc10522.1	AcMADS29	MBS	CAACTG	6	1882	1888	+	Arabidopsis thaliana	drought-inducibility
Acc10687.1	AcMADS30	GT1-motif	GGTTAA	6	453	459	-	Arabidopsis thaliana	light responsiveness
Acc10687.1	AcMADS30	GT1-motif	GGTTAA	6	1125	1131	-	Arabidopsis thaliana	light responsiveness
Acc10687.1	AcMADS30	CCAAT-box	CAACGG	6	1249	1255	-	Hordeum vulgare	MYBHv1 binding site
Acc10687.1	AcMADS30	Box II	ACACGTTGT	9	1206	1215	-	Sinapis alba	light responsiveness
Acc10687.1	AcMADS30	TGA-element	AACGAC	6	1457	1463	+	Brassica oleracea	gibberellin-responsiveness
Acc10687.1	AcMADS30	TGA-element	AACGAC	6	1463	1469	-	Brassica oleracea	gibberellin-responsiveness
Acc10687.1	AcMADS30	TGA-element	AACGAC	6	1551	1557	+	Brassica oleracea	gibberellin-responsiveness
Acc10687.1	AcMADS30	TGA-element	AACGAC	6	1557	1563	-	Brassica oleracea	gibberellin-responsiveness
Acc10687.1	AcMADS30	ABRE	ACGTG	5	1209	1214	+	Arabidopsis thaliana	abscisic acid responsiveness
Acc10687.1	AcMADS30	ABRE	TACGGTC	7	1360	1367	-	Arabidopsis thaliana	abscisic acid responsiveness
Acc10687.1	AcMADS30	Box 4	ATTAAT	6	573	579	+	Petroselinum crispum	light responsiveness
Acc10687.1	AcMADS30	Box 4	ATTAAT	6	853	859	+	Petroselinum crispum	light responsiveness
Acc10687.1	AcMADS30	Box 4	ATTAAT	6	1058	1064	-	Petroselinum crispum	light responsiveness
Acc10687.1	AcMADS30	Box 4	ATTAAT	6	1771	1777	-	Petroselinum crispum	light responsiveness
Acc10687.1	AcMADS30	Box 4	ATTAAT	6	1885	1891	-	Petroselinum crispum	light responsiveness
Acc10687.1	AcMADS30	Sp1	GGGCGG	6	273	279	-	Oryza sativa	light responsiveness
Acc10687.1	AcMADS30	ARE	AAACCA	6	296	302	-	Zea mays	anaerobic induction
Acc10687.1	AcMADS30	ARE	AAACCA	6	419	425	-	Zea mays	anaerobic induction
Acc10687.1	AcMADS30	ARE	AAACCA	6	819	825	+	Zea mays	anaerobic induction
Acc10687.1	AcMADS30	ARE	AAACCA	6	1480	1486	+	Zea mays	anaerobic induction
Acc10687.1	AcMADS30	AE-box	AGAAACTT	8	1096	1104	+	Arabidopsis thaliana	light responsiveness
Acc10687.1	AcMADS30	AE-box	AGAAACAA	8	1202	1210	+	Arabidopsis thaliana	light responsiveness
Acc10687.1	AcMADS30	AE-box	AGAAACAA	8	1762	1770	+	Arabidopsis thaliana	light responsiveness
Acc10687.1	AcMADS30	LTR	CCGAAA	6	564	570	+	Hordeum vulgare	low-temperature responsiveness
Acc10687.1	AcMADS30	TATC-box	TATCCCA	7	919	926	+	Oryza sativa	gibberellin-responsiveness
Acc10687.1	AcMADS30	TCT-motif	TCTTAC	6	1512	1518	+	Arabidopsis thaliana	light responsiveness
Acc10687.1	AcMADS30	MSA-like	(T/C)C(T/C)AACGG(T/C)(T/C)A	8.5	454	462.5	-	Catharanthus roseus	cell cycle regulation
Acc10687.1	AcMADS30	MSA-like	TCAAACGGT	9	456	465	-	Catharanthus roseus	cell cycle regulation
Acc10687.1	AcMADS30	TGACG-motif	TGACG	5	1489	1494	+	Hordeum vulgare	MeJA-responsiveness
Acc10687.1	AcMADS30	G-Box	CACGTT	6	1208	1214	-	Pisum sativum	light responsiveness
Acc10687.1	AcMADS30	CGTCA-motif	CGTCA	5	1489	1494	-	Hordeum vulgare	MeJA-responsiveness
Acc10687.1	AcMADS30	TCCC-motif	TCTCCCT	7	969	976	-	Spinacia oleracea	light responsiveness
Acc10687.1	AcMADS30	GATA-motif	AAGATAAGATT	10	742	752	-	Arabidopsis thaliana	light responsiveness
Acc10687.1	AcMADS30	GATA-motif	GATAGGA	7	916	923	-	Arabidopsis thaliana	light responsiveness
Acc11709.1	AcMADS31	GA-motif	ATAGATAA	8	60	68	-	Arabidopsis thaliana	light responsiveness
Acc11709.1	AcMADS31	ABRE	ACGTG	5	1438	1443	-	Arabidopsis thaliana	abscisic acid responsiveness
Acc11709.1	AcMADS31	HD-Zip 1	CAAT(A/T)ATTG	8.5	1493	1501.5	-	Arabidopsis thaliana	palisade mesophyll cells
Acc11709.1	AcMADS31	MRE	AACCTAA	7	1792	1799	-	Petroselinum crispum	light responsiveness
Acc11709.1	AcMADS31	TCA-element	TCAGAAGAGG	9	676	685	-	Brassica oleracea	salicylic acid responsiveness
Acc11709.1	AcMADS31	CCAAT-box	CAACGG	6	1749	1755	+	Hordeum vulgare	MYBHv1 binding site
Acc11709.1	AcMADS31	G-box	CACGAC	6	246	252	-	Zea mays	light responsiveness
Acc11709.1	AcMADS31	G-box	TACGTG	6	1438	1444	-	Arabidopsis thaliana	light responsiveness
Acc11709.1	AcMADS31	CAT-box	GCCACT	6	859	865	-	Arabidopsis thaliana	meristem expression
Acc11709.1	AcMADS31	TGACG-motif	TGACG	5	981	986	+	Hordeum vulgare	MeJA-responsiveness
Acc11709.1	AcMADS31	GATT-motif	CTCCTGATTAGC	11	421	432	-	Zea mays	light responsiveness
Acc11709.1	AcMADS31	MBS	CAACTG	6	179	185	+	Arabidopsis thaliana	drought-inducibility
Acc11709.1	AcMADS31	CGTCA-motif	CGTCA	5	981	986	-	Hordeum vulgare	MeJA-responsiveness
Acc11709.1	AcMADS31	ATCT-motif	AATCTAATCC	9	686	695	-	Pisum sativum	light responsiveness
Acc11709.1	AcMADS31	I-box	AAGATAAGGCT	10	191	201	-	Gossypium hirsutum	light responsiveness
Acc11709.1	AcMADS31	I-box	AAGATAAGGCT	10	460	470	+	Gossypium hirsutum	light responsiveness
Acc11709.1	AcMADS31	GARE-motif	TCTGTTG	7	1282	1289	-	Brassica oleracea	gibberellin-responsiveness
Acc11540.1	AcMADS32	TCT-motif	TCTTAC	6	589	595	-	Arabidopsis thaliana	light responsiveness
Acc11540.1	AcMADS32	TCT-motif	TCTTAC	6	704	710	+	Arabidopsis thaliana	light responsiveness
Acc11540.1	AcMADS32	TGACG-motif	TGACG	5	610	615	-	Hordeum vulgare	MeJA-responsiveness
Acc11540.1	AcMADS32	MBS	CAACTG	6	478	484	+	Arabidopsis thaliana	drought-inducibility
Acc11540.1	AcMADS32	TCCC-motif	TCTCCCT	7	635	642	-	Spinacia oleracea	light responsiveness
Acc11540.1	AcMADS32	CGTCA-motif	CGTCA	5	610	615	+	Hordeum vulgare	MeJA-responsiveness
Acc11540.1	AcMADS32	ATCT-motif	AATCTAATCC	9	1610	1619	+	Pisum sativum	light responsiveness
Acc11540.1	AcMADS32	ARE	AAACCA	6	735	741	-	Zea mays	anaerobic induction
Acc11540.1	AcMADS32	ARE	AAACCA	6	908	914	+	Zea mays	anaerobic induction
Acc11540.1	AcMADS32	ARE	AAACCA	6	1513	1519	+	Zea mays	anaerobic induction
Acc11540.1	AcMADS32	ARE	AAACCA	6	1637	1643	-	Zea mays	anaerobic induction
Acc11540.1	AcMADS32	AE-box	AGAAACAA	8	538	546	-	Arabidopsis thaliana	light responsiveness
Acc11540.1	AcMADS32	LTR	CCGAAA	6	1732	1738	-	Hordeum vulgare	low-temperature responsiveness
Acc11540.1	AcMADS32	ATC-motif	TGCTATCCG	9	1735	1744	-	Zea mays	light responsiveness
Acc11540.1	AcMADS32	ABRE	ACGTG	5	708	713	+	Arabidopsis thaliana	abscisic acid responsiveness
Acc11540.1	AcMADS32	Box 4	ATTAAT	6	1930	1936	-	Petroselinum crispum	light responsiveness
Acc11540.1	AcMADS32	Box 4	ATTAAT	6	1934	1940	-	Petroselinum crispum	light responsiveness
Acc11540.1	AcMADS32	MRE	AACCTAA	7	816	823	-	Petroselinum crispum	light responsiveness
Acc11540.1	AcMADS32	GT1-motif	GGTTAAT	7	445	452	-	Avena sativa	light responsiveness
Acc11540.1	AcMADS32	GT1-motif	GGTTAA	6	446	452	-	Arabidopsis thaliana	light responsiveness
Acc11540.1	AcMADS32	GT1-motif	GGTTAA	6	1715	1721	-	Arabidopsis thaliana	light responsiveness
Acc11540.1	AcMADS32	G-box	CCACGTAA	8	706	714	-	Brassica napus	light responsiveness
Acc11540.1	AcMADS32	G-box	TACGTG	6	707	713	+	Arabidopsis thaliana	light responsiveness
Acc11540.1	AcMADS32	G-box	CACGAC	6	1709	1715	+	Zea mays	light responsiveness
Acc11540.1	AcMADS32	3-AF1 binding site	TAAGAGAGGAA	10	848	858	-	Solanum tuberosum	light responsiveness
Acc11540.1	AcMADS32	P-box	CCTTTTG	7	1465	1472	+	Oryza sativa	gibberellin-responsiveness
Acc12070.1	AcMADS33	TCA-element	CCATCTTTTT	9	620	629	+	Nicotiana tabacum	salicylic acid responsiveness
Acc12070.1	AcMADS33	TCA-element	CCATCTTTTT	9	1029	1038	-	Nicotiana tabacum	salicylic acid responsiveness
Acc12070.1	AcMADS33	GT1-motif	GGTTAAT	7	1144	1151	-	Avena sativa	light responsiveness
Acc12070.1	AcMADS33	GT1-motif	GGTTAA	6	1145	1151	-	Arabidopsis thaliana	light responsiveness
Acc12070.1	AcMADS33	CCAAT-box	CAACGG	6	110	116	+	Hordeum vulgare	MYBHv1 binding site
Acc12070.1	AcMADS33	Box 4	ATTAAT	6	919	925	+	Petroselinum crispum	light responsiveness
Acc12070.1	AcMADS33	Sp1	GGGCGG	6	55	61	+	Oryza sativa	light responsiveness
Acc12070.1	AcMADS33	Sp1	GGGCGG	6	1463	1469	+	Oryza sativa	light responsiveness
Acc12070.1	AcMADS33	Sp1	GGGCGG	6	1714	1720	-	Oryza sativa	light responsiveness
Acc12070.1	AcMADS33	ARE	AAACCA	6	21	27	-	Zea mays	anaerobic induction
Acc12070.1	AcMADS33	ARE	AAACCA	6	1314	1320	+	Zea mays	anaerobic induction
Acc12070.1	AcMADS33	ARE	AAACCA	6	1453	1459	-	Zea mays	anaerobic induction
Acc12070.1	AcMADS33	LTR	CCGAAA	6	42	48	-	Hordeum vulgare	low-temperature responsiveness
Acc12070.1	AcMADS33	LTR	CCGAAA	6	74	80	+	Hordeum vulgare	low-temperature responsiveness
Acc12070.1	AcMADS33	TCT-motif	TCTTAC	6	1072	1078	-	Arabidopsis thaliana	light responsiveness
Acc12070.1	AcMADS33	TCT-motif	TCTTAC	6	1178	1184	-	Arabidopsis thaliana	light responsiveness
Acc12070.1	AcMADS33	TCT-motif	TCTTAC	6	1970	1976	-	Arabidopsis thaliana	light responsiveness
Acc12070.1	AcMADS33	TC-rich repeats	GTTTTCTTAC	9	1178	1187	-	Nicotiana tabacum	defense and stress responsiveness
Acc12070.1	AcMADS33	MSA-like	(T/C)C(T/C)AACGG(T/C)(T/C)A	8.5	108	116.5	+	Catharanthus roseus	cell cycle regulation
Acc12070.1	AcMADS33	TGACG-motif	TGACG	5	1729	1734	-	Hordeum vulgare	MeJA-responsiveness
Acc12070.1	AcMADS33	CGTCA-motif	CGTCA	5	1729	1734	+	Hordeum vulgare	MeJA-responsiveness
Acc12070.1	AcMADS33	GATA-motif	GATAGGA	7	618	625	-	Arabidopsis thaliana	light responsiveness
Acc00027.1	AcMADS34	G-box	ACACGTG(G/t)CACC	10.5	570	580.5	-	Lycopersicon esculentum	light responsiveness
Acc00027.1	AcMADS34	G-box	TAACACGTAG	9	693	702	-	Brassica oleracea	light responsiveness
Acc00027.1	AcMADS34	G-box	TACGTG	6	694	700	+	Arabidopsis thaliana	light responsiveness
Acc00027.1	AcMADS34	AuxRR-core	GGTCCAT	7	1748	1755	+	Nicotiana tabacum	auxin responsiveness
Acc00027.1	AcMADS34	Box 4	ATTAAT	6	652	658	+	Petroselinum crispum	light responsiveness
Acc00027.1	AcMADS34	MRE	AACCTAA	7	1	8	+	Petroselinum crispum	light responsiveness
Acc00027.1	AcMADS34	ABRE	ACGTG	5	695	700	+	Arabidopsis thaliana	abscisic acid responsiveness
Acc00027.1	AcMADS34	AE-box	AGAAACAA	8	1149	1157	+	Arabidopsis thaliana	light responsiveness
Acc00027.1	AcMADS34	AE-box	AGAAACAA	8	1954	1962	+	Arabidopsis thaliana	light responsiveness
Acc00027.1	AcMADS34	ARE	AAACCA	6	192	198	-	Zea mays	anaerobic induction
Acc00027.1	AcMADS34	ARE	AAACCA	6	374	380	-	Zea mays	anaerobic induction
Acc00027.1	AcMADS34	ARE	AAACCA	6	1131	1137	+	Zea mays	anaerobic induction
Acc00027.1	AcMADS34	CAT-box	GCCACT	6	935	941	-	Arabidopsis thaliana	meristem expression
Acc00027.1	AcMADS34	TCT-motif	TCTTAC	6	1088	1094	-	Arabidopsis thaliana	light responsiveness
Acc13346.1	AcMADS35	ABRE	ACGTG	5	771	776	+	Arabidopsis thaliana	abscisic acid responsiveness
Acc13346.1	AcMADS35	ABRE	CACGTG	6	809	815	+	Arabidopsis thaliana	abscisic acid responsiveness
Acc13346.1	AcMADS35	ABRE	ACGTG	5	810	815	+	Arabidopsis thaliana	abscisic acid responsiveness
Acc13346.1	AcMADS35	Box 4	ATTAAT	6	450	456	+	Petroselinum crispum	light responsiveness
Acc13346.1	AcMADS35	Box 4	ATTAAT	6	1224	1230	-	Petroselinum crispum	light responsiveness
Acc13346.1	AcMADS35	TCA-element	CCATCTTTTT	9	421	430	-	Nicotiana tabacum	salicylic acid responsiveness
Acc13346.1	AcMADS35	TCA-element	CCATCTTTTT	9	1446	1455	-	Nicotiana tabacum	salicylic acid responsiveness
Acc13346.1	AcMADS35	TCA-element	CCATCTTTTT	9	1985	1994	-	Nicotiana tabacum	salicylic acid responsiveness
Acc13346.1	AcMADS35	GT1-motif	GGTTAA	6	255	261	-	Arabidopsis thaliana	light responsiveness
Acc13346.1	AcMADS35	CCAAT-box	CAACGG	6	1425	1431	+	Hordeum vulgare	MYBHv1 binding site
Acc13346.1	AcMADS35	Box II	CCACGTGGC	9	808	817	+	Petroselinum crispum	light responsiveness
Acc13346.1	AcMADS35	3-AF1 binding site	TAAGAGAGGAA	10	1378	1388	+	Solanum tuberosum	light responsiveness
Acc13346.1	AcMADS35	G-box	CACGTC	6	770	776	-	Zea mays	light responsiveness
Acc13346.1	AcMADS35	G-box	GCCACGTGGA	10	807	817	-	Arabidopsis thaliana	light responsiveness
Acc13346.1	AcMADS35	G-box	CACGTG	6	809	815	+	Arabidopsis thaliana	light responsiveness
Acc13346.1	AcMADS35	G-box	CACGAC	6	1161	1167	+	Zea mays	light responsiveness
Acc13346.1	AcMADS35	AuxRR-core	GGTCCAT	7	1603	1610	-	Nicotiana tabacum	auxin responsiveness
Acc13346.1	AcMADS35	TCT-motif	TCTTAC	6	896	902	-	Arabidopsis thaliana	light responsiveness
Acc13346.1	AcMADS35	G-Box	TCCACATGGCA	10	807	817	+	Triticum aestivum	light responsiveness
Acc13346.1	AcMADS35	G-Box	CACGTG	6	809	815	+	Pisum sativum	light responsiveness
Acc13346.1	AcMADS35	TCCC-motif	TCTCCCT	7	534	541	-	Spinacia oleracea	light responsiveness
Acc13346.1	AcMADS35	GATA-motif	GATAGGA	7	1700	1707	-	Arabidopsis thaliana	light responsiveness
Acc13346.1	AcMADS35	chs-CMA2a	TCACTTGA	8	433	441	-	Petroselinum crispum	light responsiveness
Acc13346.1	AcMADS35	ARE	AAACCA	6	62	68	-	Zea mays	anaerobic induction
Acc13346.1	AcMADS35	ARE	AAACCA	6	126	132	+	Zea mays	anaerobic induction
Acc13528.1	AcMADS36	O2-site	GATGACATGG	9	1156	1165	+	Zea mays	zein metabolism regulation
Acc13528.1	AcMADS36	TGA-element	AACGAC	6	942	948	+	Brassica oleracea	gibberellin-responsiveness
Acc13528.1	AcMADS36	ACE	CTAACGTATT	9	1064	1073	+	Petroselinum crispum	light responsiveness
Acc13528.1	AcMADS36	G-box	TACGTG	6	110	116	+	Arabidopsis thaliana	light responsiveness
Acc13528.1	AcMADS36	G-box	CACGTC	6	1320	1326	-	Zea mays	light responsiveness
Acc13528.1	AcMADS36	G-box	CACGAC	6	1407	1413	+	Zea mays	light responsiveness
Acc13528.1	AcMADS36	CCAAT-box	CAACGG	6	1294	1300	+	Hordeum vulgare	MYBHv1 binding site
Acc13528.1	AcMADS36	GT1-motif	GGTTAAT	7	554	561	+	Avena sativa	light responsiveness
Acc13528.1	AcMADS36	GT1-motif	GGTTAA	6	1052	1058	-	Arabidopsis thaliana	light responsiveness
Acc13528.1	AcMADS36	TCA-element	CCATCTTTTT	9	1894	1903	-	Nicotiana tabacum	salicylic acid responsiveness
Acc13528.1	AcMADS36	Box 4	ATTAAT	6	621	627	+	Petroselinum crispum	light responsiveness
Acc13528.1	AcMADS36	Box 4	ATTAAT	6	1822	1828	-	Petroselinum crispum	light responsiveness
Acc13528.1	AcMADS36	ABRE	ACGTG	5	111	116	+	Arabidopsis thaliana	abscisic acid responsiveness
Acc13528.1	AcMADS36	ABRE	ACGTG	5	1223	1228	-	Arabidopsis thaliana	abscisic acid responsiveness
Acc13528.1	AcMADS36	ABRE	ACGTG	5	1321	1326	+	Arabidopsis thaliana	abscisic acid responsiveness
Acc13528.1	AcMADS36	ABRE	GACACGTGGC	9	1848	1857	+	Triticum aestivum	abscisic acid responsiveness
Acc13528.1	AcMADS36	TCCC-motif	TCTCCCT	7	532	539	-	Spinacia oleracea	light responsiveness
Acc13528.1	AcMADS36	TCCC-motif	TCTCCCT	7	538	545	-	Spinacia oleracea	light responsiveness
Acc13528.1	AcMADS36	MBS	CAACTG	6	1557	1563	+	Arabidopsis thaliana	drought-inducibility
Acc13528.1	AcMADS36	G-Box	CACGTT	6	1223	1229	+	Pisum sativum	light responsiveness
Acc13528.1	AcMADS36	AT1-motif	AATTATTTTTTATT	14	402	416	-	Solanum tuberosum	light responsiveness
Acc13528.1	AcMADS36	CAT-box	GCCACT	6	1852	1858	-	Arabidopsis thaliana	meristem expression
Acc13953.1	AcMADS37	CAT-box	GCCACT	6	1251	1257	+	Arabidopsis thaliana	meristem expression
Acc13953.1	AcMADS37	TGACG-motif	TGACG	5	1104	1109	-	Hordeum vulgare	MeJA-responsiveness
Acc13953.1	AcMADS37	TGACG-motif	TGACG	5	1473	1478	-	Hordeum vulgare	MeJA-responsiveness
Acc13953.1	AcMADS37	TCT-motif	TCTTAC	6	492	498	+	Arabidopsis thaliana	light responsiveness
Acc13953.1	AcMADS37	GATA-motif	AAGATAAGATT	10	504	514	-	Arabidopsis thaliana	light responsiveness
Acc13953.1	AcMADS37	CGTCA-motif	CGTCA	5	1104	1109	+	Hordeum vulgare	MeJA-responsiveness
Acc13953.1	AcMADS37	CGTCA-motif	CGTCA	5	1473	1478	+	Hordeum vulgare	MeJA-responsiveness
Acc13953.1	AcMADS37	ARE	AAACCA	6	1786	1792	+	Zea mays	anaerobic induction
Acc13953.1	AcMADS37	AE-box	AGAAACTT	8	479	487	-	Arabidopsis thaliana	light responsiveness
Acc13953.1	AcMADS37	ABRE	ACGTG	5	1102	1107	-	Arabidopsis thaliana	abscisic acid responsiveness
Acc13953.1	AcMADS37	Box 4	ATTAAT	6	246	252	+	Petroselinum crispum	light responsiveness
Acc13953.1	AcMADS37	Box 4	ATTAAT	6	566	572	+	Petroselinum crispum	light responsiveness
Acc13953.1	AcMADS37	Box 4	ATTAAT	6	1368	1374	-	Petroselinum crispum	light responsiveness
Acc13953.1	AcMADS37	CCAAT-box	CAACGG	6	1607	1613	+	Hordeum vulgare	MYBHv1 binding site
Acc13953.1	AcMADS37	GT1-motif	GGTTAA	6	876	882	-	Arabidopsis thaliana	light responsiveness
Acc13953.1	AcMADS37	AuxRR-core	GGTCCAT	7	1748	1755	+	Nicotiana tabacum	auxin responsiveness
Acc13953.1	AcMADS37	P-box	CCTTTTG	7	1949	1956	+	Oryza sativa	gibberellin-responsiveness
Acc13953.1	AcMADS37	O2-site	GTTGACGTGA	9	1101	1110	-	Zea mays	zein metabolism regulation
Acc13953.1	AcMADS37	ACE	CTAACGTATT	9	1214	1223	-	Petroselinum crispum	light responsiveness
Acc13953.1	AcMADS37	G-box	CACGTC	6	1102	1108	+	Zea mays	light responsiveness
Acc14105.1	AcMADS38	ABRE	ACGTG	5	957	962	-	Arabidopsis thaliana	abscisic acid responsiveness
Acc14105.1	AcMADS38	Box 4	ATTAAT	6	300	306	+	Petroselinum crispum	light responsiveness
Acc14105.1	AcMADS38	Box 4	ATTAAT	6	442	448	+	Petroselinum crispum	light responsiveness
Acc14105.1	AcMADS38	GT1-motif	GGTTAAT	7	648	655	+	Avena sativa	light responsiveness
Acc14105.1	AcMADS38	O2-site	GTTGACGTGA	9	939	948	+	Zea mays	zein metabolism regulation
Acc14105.1	AcMADS38	G-box	CACGTC	6	957	963	+	Zea mays	light responsiveness
Acc14105.1	AcMADS38	TCT-motif	TCTTAC	6	1360	1366	-	Arabidopsis thaliana	light responsiveness
Acc14105.1	AcMADS38	TCT-motif	TCTTAC	6	1696	1702	-	Arabidopsis thaliana	light responsiveness
Acc14105.1	AcMADS38	TCT-motif	TCTTAC	6	1900	1906	-	Arabidopsis thaliana	light responsiveness
Acc14105.1	AcMADS38	CAT-box	GCCACT	6	1426	1432	+	Arabidopsis thaliana	meristem expression
Acc14105.1	AcMADS38	CAT-box	GCCACT	6	1785	1791	+	Arabidopsis thaliana	meristem expression
Acc14105.1	AcMADS38	CAT-box	GCCACT	6	1837	1843	+	Arabidopsis thaliana	meristem expression
Acc14105.1	AcMADS38	CAT-box	GCCACT	6	1954	1960	+	Arabidopsis thaliana	meristem expression
Acc14105.1	AcMADS38	TGACG-motif	TGACG	5	36	41	-	Hordeum vulgare	MeJA-responsiveness
Acc14105.1	AcMADS38	TGACG-motif	TGACG	5	941	946	+	Hordeum vulgare	MeJA-responsiveness
Acc14105.1	AcMADS38	TGACG-motif	TGACG	5	959	964	-	Hordeum vulgare	MeJA-responsiveness
Acc14105.1	AcMADS38	CGTCA-motif	CGTCA	5	36	41	+	Hordeum vulgare	MeJA-responsiveness
Acc14105.1	AcMADS38	CGTCA-motif	CGTCA	5	941	946	-	Hordeum vulgare	MeJA-responsiveness
Acc14105.1	AcMADS38	CGTCA-motif	CGTCA	5	959	964	+	Hordeum vulgare	MeJA-responsiveness
Acc14105.1	AcMADS38	TCCC-motif	TCTCCCT	7	1219	1226	-	Spinacia oleracea	light responsiveness
Acc14105.1	AcMADS38	TCCC-motif	TCTCCCT	7	1338	1345	-	Spinacia oleracea	light responsiveness
Acc14105.1	AcMADS38	Pc-CMA2a	CAGCCAATCACAG	13	981	994	+	Pisum sativum	light responsiveness
Acc14105.1	AcMADS38	GARE-motif	TCTGTTG	7	41	48	-	Brassica oleracea	gibberellin-responsiveness
Acc14105.1	AcMADS38	ARE	AAACCA	6	139	145	+	Zea mays	anaerobic induction
Acc14105.1	AcMADS38	ARE	AAACCA	6	680	686	+	Zea mays	anaerobic induction
Acc14105.1	AcMADS38	ARE	AAACCA	6	692	698	-	Zea mays	anaerobic induction
Acc14105.1	AcMADS38	ARE	AAACCA	6	1015	1021	+	Zea mays	anaerobic induction
Acc14105.1	AcMADS38	ARE	AAACCA	6	1078	1084	-	Zea mays	anaerobic induction
Acc14105.1	AcMADS38	ARE	AAACCA	6	1809	1815	-	Zea mays	anaerobic induction
Acc14105.1	AcMADS38	ARE	AAACCA	6	1978	1984	-	Zea mays	anaerobic induction
Acc14105.1	AcMADS38	ATCT-motif	AATCTAATCC	9	1745	1754	+	Pisum sativum	light responsiveness
Acc14105.1	AcMADS38	ATCT-motif	AATCTAATCC	9	1914	1923	+	Pisum sativum	light responsiveness
Acc14299.1	AcMADS39	GT1-motif	GGTTAA	6	305	311	-	Arabidopsis thaliana	light responsiveness
Acc14299.1	AcMADS39	GT1-motif	GGTTAAT	7	1964	1971	+	Avena sativa	light responsiveness
Acc14299.1	AcMADS39	O2-site	GATGATGTGG	9	618	627	-	Zea mays	zein metabolism regulation
Acc14299.1	AcMADS39	P-box	CCTTTTG	7	46	53	+	Oryza sativa	gibberellin-responsiveness
Acc14299.1	AcMADS39	P-box	CCTTTTG	7	771	778	+	Oryza sativa	gibberellin-responsiveness
Acc14299.1	AcMADS39	P-box	CCTTTTG	7	1189	1196	-	Oryza sativa	gibberellin-responsiveness
Acc14299.1	AcMADS39	P-box	CCTTTTG	7	1705	1712	-	Oryza sativa	gibberellin-responsiveness
Acc14299.1	AcMADS39	G-box	CACGTG	6	1763	1769	-	Arabidopsis thaliana	light responsiveness
Acc14299.1	AcMADS39	ABRE	CGCACGTGTC	9	1761	1770	+	Hordeum vulgare	abscisic acid responsiveness
Acc14299.1	AcMADS39	ABRE	CACGTG	6	1763	1769	-	Arabidopsis thaliana	abscisic acid responsiveness
Acc14299.1	AcMADS39	ABRE	ACGTG	5	1764	1769	+	Arabidopsis thaliana	abscisic acid responsiveness
Acc14299.1	AcMADS39	Box 4	ATTAAT	6	189	195	+	Petroselinum crispum	light responsiveness
Acc14299.1	AcMADS39	Box 4	ATTAAT	6	330	336	+	Petroselinum crispum	light responsiveness
Acc14299.1	AcMADS39	Box 4	ATTAAT	6	372	378	+	Petroselinum crispum	light responsiveness
Acc14299.1	AcMADS39	Box 4	ATTAAT	6	376	382	+	Petroselinum crispum	light responsiveness
Acc14299.1	AcMADS39	Box 4	ATTAAT	6	429	435	+	Petroselinum crispum	light responsiveness
Acc14299.1	AcMADS39	Box 4	ATTAAT	6	931	937	+	Petroselinum crispum	light responsiveness
Acc14299.1	AcMADS39	Box 4	ATTAAT	6	1342	1348	-	Petroselinum crispum	light responsiveness
Acc14299.1	AcMADS39	ARE	AAACCA	6	1081	1087	-	Zea mays	anaerobic induction
Acc14299.1	AcMADS39	ARE	AAACCA	6	1196	1202	+	Zea mays	anaerobic induction
Acc14299.1	AcMADS39	TATC-box	TATCCCA	7	475	482	+	Oryza sativa	gibberellin-responsiveness
Acc14299.1	AcMADS39	G-Box	CACGTG	6	1763	1769	-	Pisum sativum	light responsiveness
Acc14299.1	AcMADS39	TCT-motif	TCTTAC	6	1545	1551	+	Arabidopsis thaliana	light responsiveness
Acc14299.1	AcMADS39	GATA-motif	AAGGATAAGG	9	1310	1319	-	Solanum tuberosum	light responsiveness
Acc14299.1	AcMADS39	GATA-motif	AAGATAAGATT	10	1911	1921	-	Arabidopsis thaliana	light responsiveness
Acc14300.1	AcMADS40	MBS	CAACTG	6	955	961	+	Arabidopsis thaliana	drought-inducibility
Acc14300.1	AcMADS40	G-Box	CACGTG	6	284	290	+	Pisum sativum	light responsiveness
Acc14300.1	AcMADS40	AT1-motif	AATTATTTTTTATT	13	1400	1413	-	Solanum tuberosum	light responsiveness
Acc14300.1	AcMADS40	AT1-motif	AATTATTTTTTATT	13	1523	1536	+	Solanum tuberosum	light responsiveness
Acc14300.1	AcMADS40	TCT-motif	TCTTAC	6	1085	1091	-	Arabidopsis thaliana	light responsiveness
Acc14300.1	AcMADS40	TCT-motif	TCTTAC	6	1423	1429	+	Arabidopsis thaliana	light responsiveness
Acc14300.1	AcMADS40	chs-CMA2a	TCACTTGA	8	268	276	+	Petroselinum crispum	light responsiveness
Acc14300.1	AcMADS40	circadian	CAAAGATATC	9	536	545	+	Lycopersicon esculentum	circadian control
Acc14300.1	AcMADS40	TCCC-motif	TCTCCCT	7	388	395	+	Spinacia oleracea	light responsiveness
Acc14300.1	AcMADS40	ARE	AAACCA	6	50	56	+	Zea mays	anaerobic induction
Acc14300.1	AcMADS40	ARE	AAACCA	6	951	957	+	Zea mays	anaerobic induction
Acc14300.1	AcMADS40	ARE	AAACCA	6	1341	1347	-	Zea mays	anaerobic induction
Acc14300.1	AcMADS40	I-box	atGATAAGGTC	10	1258	1268	-	Helianthus annuus	light responsiveness
Acc14300.1	AcMADS40	LAMP-element	CTTTATCA	8	1159	1167	+	Pisum sativum	light responsiveness
Acc14300.1	AcMADS40	LTR	CCGAAA	6	156	162	-	Hordeum vulgare	low-temperature responsiveness
Acc14300.1	AcMADS40	ABRE	CGCACGTGTC	9	282	291	-	Hordeum vulgare	abscisic acid responsiveness
Acc14300.1	AcMADS40	ABRE	CACGTG	6	284	290	+	Arabidopsis thaliana	abscisic acid responsiveness
Acc14300.1	AcMADS40	ABRE	ACGTG	5	285	290	+	Arabidopsis thaliana	abscisic acid responsiveness
Acc14300.1	AcMADS40	MRE	AACCTAA	7	1058	1065	-	Petroselinum crispum	light responsiveness
Acc14300.1	AcMADS40	Box 4	ATTAAT	6	1196	1202	-	Petroselinum crispum	light responsiveness
Acc14300.1	AcMADS40	Box 4	ATTAAT	6	1371	1377	-	Petroselinum crispum	light responsiveness
Acc14300.1	AcMADS40	P-box	CCTTTTG	7	304	311	+	Oryza sativa	gibberellin-responsiveness
Acc14300.1	AcMADS40	ACE	GACACGTATG	9	282	291	+	Petroselinum crispum	light responsiveness
Acc14300.1	AcMADS40	ACE	CTAACGTATT	9	1621	1630	+	Petroselinum crispum	light responsiveness
Acc14300.1	AcMADS40	G-box	ACACGTG(G/t)CACC	10.5	279	289.5	-	Lycopersicon esculentum	light responsiveness
Acc14300.1	AcMADS40	G-box	ACACGTGT	8	283	291	+	Brassica napus	light responsiveness
Acc14300.1	AcMADS40	G-box	CACGTG	6	284	290	+	Arabidopsis thaliana	light responsiveness
Acc14600.1	AcMADS41	GA-motif	ATAGATAA	8	959	967	-	Arabidopsis thaliana	light responsiveness
Acc14600.1	AcMADS41	AT-rich element	ATAGAAATCAA	10	889	899	-	Glycine max	AT-rich DNA binding protein (ATBP-1)
Acc14600.1	AcMADS41	AT-rich element	ATAGAAATCAA	10	1044	1054	+	Glycine max	AT-rich DNA binding protein (ATBP-1)
Acc14600.1	AcMADS41	ABRE	ACGTG	5	272	277	+	Arabidopsis thaliana	abscisic acid responsiveness
Acc14600.1	AcMADS41	ABRE	CACGTG	6	937	943	+	Arabidopsis thaliana	abscisic acid responsiveness
Acc14600.1	AcMADS41	ABRE	ACGTG	5	938	943	+	Arabidopsis thaliana	abscisic acid responsiveness
Acc14600.1	AcMADS41	G-box	CACGTC	6	271	277	-	Zea mays	light responsiveness
Acc14600.1	AcMADS41	G-box	GCCACGTGGA	9	935	944	+	Arabidopsis thaliana	light responsiveness
Acc14600.1	AcMADS41	G-box	CACGTG	6	937	943	+	Arabidopsis thaliana	light responsiveness
Acc14600.1	AcMADS41	TGA-element	AACGAC	6	1574	1580	-	Brassica oleracea	gibberellin-responsiveness
Acc14600.1	AcMADS41	TCA-element	TCAGAAGAGG	9	1858	1867	-	Brassica oleracea	salicylic acid responsiveness
Acc14600.1	AcMADS41	CCAAT-box	CAACGG	6	92	98	-	Hordeum vulgare	MYBHv1 binding site
Acc14600.1	AcMADS41	CCAAT-box	CAACGG	6	166	172	-	Hordeum vulgare	MYBHv1 binding site
Acc14600.1	AcMADS41	CCAAT-box	CAACGG	6	1377	1383	+	Hordeum vulgare	MYBHv1 binding site
Acc14600.1	AcMADS41	CGTCA-motif	CGTCA	5	811	816	+	Hordeum vulgare	MeJA-responsiveness
Acc14600.1	AcMADS41	GATA-motif	GATAGGA	7	438	445	-	Arabidopsis thaliana	light responsiveness
Acc14600.1	AcMADS41	TGACG-motif	TGACG	5	811	816	-	Hordeum vulgare	MeJA-responsiveness
Acc14600.1	AcMADS41	TCT-motif	TCTTAC	6	1255	1261	+	Arabidopsis thaliana	light responsiveness
Acc14600.1	AcMADS41	TCT-motif	TCTTAC	6	1759	1765	+	Arabidopsis thaliana	light responsiveness
Acc14600.1	AcMADS41	TCT-motif	TCTTAC	6	1884	1890	-	Arabidopsis thaliana	light responsiveness
Acc14600.1	AcMADS41	G-Box	CACGTG	6	937	943	+	Pisum sativum	light responsiveness
Acc14600.1	AcMADS41	AE-box	AGAAACTT	8	1222	1230	-	Arabidopsis thaliana	light responsiveness
Acc14600.1	AcMADS41	TATC-box	TATCCCA	7	441	448	+	Oryza sativa	gibberellin-responsiveness
Acc14600.1	AcMADS41	GARE-motif	TCTGTTG	7	1892	1899	+	Brassica oleracea	gibberellin-responsiveness
Acc14600.1	AcMADS41	ARE	AAACCA	6	455	461	-	Zea mays	anaerobic induction
Acc14600.1	AcMADS41	ARE	AAACCA	6	890	896	-	Zea mays	anaerobic induction
Acc14600.1	AcMADS41	ARE	AAACCA	6	1105	1111	-	Zea mays	anaerobic induction
Acc14600.1	AcMADS41	ARE	AAACCA	6	1244	1250	-	Zea mays	anaerobic induction
Acc14600.1	AcMADS41	ARE	AAACCA	6	1487	1493	-	Zea mays	anaerobic induction
Acc14601.1	AcMADS42	GATA-motif	AAGGATAAGG	9	1213	1222	+	Solanum tuberosum	light responsiveness
Acc14601.1	AcMADS42	GATA-motif	AAGATAAGATT	10	1469	1479	-	Arabidopsis thaliana	light responsiveness
Acc14601.1	AcMADS42	MBS	CAACTG	6	1223	1229	-	Arabidopsis thaliana	drought-inducibility
Acc14601.1	AcMADS42	G-Box	CACGTT	6	1617	1623	-	Pisum sativum	light responsiveness
Acc14601.1	AcMADS42	TC-rich repeats	GTTTTCTTAC	9	523	532	+	Nicotiana tabacum	defense and stress responsiveness
Acc14601.1	AcMADS42	TCT-motif	TCTTAC	6	527	533	+	Arabidopsis thaliana	light responsiveness
Acc14601.1	AcMADS42	TCT-motif	TCTTAC	6	1770	1776	-	Arabidopsis thaliana	light responsiveness
Acc14601.1	AcMADS42	LTR	CCGAAA	6	159	165	+	Hordeum vulgare	low-temperature responsiveness
Acc14601.1	AcMADS42	AE-box	AGAAACAA	8	1949	1957	-	Arabidopsis thaliana	light responsiveness
Acc14601.1	AcMADS42	I-box	GTATAAGGCC	9	1215	1224	+	Larix laricina	light responsiveness
Acc14601.1	AcMADS42	ARE	AAACCA	6	1037	1043	+	Zea mays	anaerobic induction
Acc14601.1	AcMADS42	Box 4	ATTAAT	6	296	302	+	Petroselinum crispum	light responsiveness
Acc14601.1	AcMADS42	Box 4	ATTAAT	6	641	647	+	Petroselinum crispum	light responsiveness
Acc14601.1	AcMADS42	Box 4	ATTAAT	6	1483	1489	-	Petroselinum crispum	light responsiveness
Acc14601.1	AcMADS42	Box 4	ATTAAT	6	1577	1583	-	Petroselinum crispum	light responsiveness
Acc14601.1	AcMADS42	ABRE	ACGTG	5	1023	1028	+	Arabidopsis thaliana	abscisic acid responsiveness
Acc14601.1	AcMADS42	ABRE	TACGTGTC	8	1283	1291	-	Oryza sativa	abscisic acid responsiveness
Acc14601.1	AcMADS42	ABRE	ACGTG	5	1285	1290	-	Arabidopsis thaliana	abscisic acid responsiveness
Acc14601.1	AcMADS42	ABRE	ACGTG	5	1618	1623	+	Arabidopsis thaliana	abscisic acid responsiveness
Acc14601.1	AcMADS42	chs-CMA1a	TTACTTAA	8	1896	1904	+	Daucus carota	light responsiveness
Acc14601.1	AcMADS42	TGA-element	AACGAC	6	448	454	-	Brassica oleracea	gibberellin-responsiveness
Acc14601.1	AcMADS42	P-box	CCTTTTG	7	726	733	+	Oryza sativa	gibberellin-responsiveness
Acc14601.1	AcMADS42	G-box	TACGTG	6	1022	1028	+	Arabidopsis thaliana	light responsiveness
Acc14601.1	AcMADS42	G-box	TACGTG	6	1285	1291	-	Arabidopsis thaliana	light responsiveness
Acc14601.1	AcMADS42	GT1-motif	GGTTAA	6	241	247	-	Arabidopsis thaliana	light responsiveness
Acc14601.1	AcMADS42	GT1-motif	GGTTAAT	7	799	806	-	Avena sativa	light responsiveness
Acc14601.1	AcMADS42	GT1-motif	GGTTAA	6	800	806	-	Arabidopsis thaliana	light responsiveness
Acc14601.1	AcMADS42	TCA-element	TCAGAAGAGG	9	1954	1963	+	Brassica oleracea	salicylic acid responsiveness
Acc15737.1	AcMADS43	TCA-element	CCATCTTTTT	9	1868	1877	+	Nicotiana tabacum	salicylic acid responsiveness
Acc15737.1	AcMADS43	GT1-motif	GGTTAAT	7	1178	1185	+	Avena sativa	light responsiveness
Acc15737.1	AcMADS43	AAAC-motif	CAATCAAAACCT	11	1801	1812	-	Spinacia oleracea	light responsiveness
Acc15737.1	AcMADS43	G-box	CACGTG	6	992	998	+	Arabidopsis thaliana	light responsiveness
Acc15737.1	AcMADS43	G-box	CACGAC	6	1151	1157	+	Zea mays	light responsiveness
Acc15737.1	AcMADS43	G-box	tgACACGTGGCA	11	1215	1226	-	Lycopersicon esculentum	light responsiveness
Acc15737.1	AcMADS43	G-box	ACACGTG(G/t)CACC	10.5	1217	1227.5	+	Lycopersicon esculentum	light responsiveness
Acc15737.1	AcMADS43	G-box	CACGTG	6	1218	1224	-	Arabidopsis thaliana	light responsiveness
Acc15737.1	AcMADS43	G-box	TACGTG	6	1253	1259	+	Arabidopsis thaliana	light responsiveness
Acc15737.1	AcMADS43	AuxRR-core	GGTCCAT	7	1286	1293	-	Nicotiana tabacum	auxin responsiveness
Acc15737.1	AcMADS43	AT-rich element	ATAGAAATCAA	10	206	216	+	Glycine max	AT-rich DNA binding protein (ATBP-1)
Acc15737.1	AcMADS43	AT-rich element	ATAGAAATCAA	10	230	240	-	Glycine max	AT-rich DNA binding protein (ATBP-1)
Acc15737.1	AcMADS43	ABRE	CACGTG	6	992	998	+	Arabidopsis thaliana	abscisic acid responsiveness
Acc15737.1	AcMADS43	ABRE	ACGTG	5	993	998	+	Arabidopsis thaliana	abscisic acid responsiveness
Acc15737.1	AcMADS43	ABRE	CGCACGTGTC	9	1216	1225	+	Hordeum vulgare	abscisic acid responsiveness
Acc15737.1	AcMADS43	ABRE	CACGTG	6	1218	1224	-	Arabidopsis thaliana	abscisic acid responsiveness
Acc15737.1	AcMADS43	ABRE	ACGTG	5	1219	1224	+	Arabidopsis thaliana	abscisic acid responsiveness
Acc15737.1	AcMADS43	ABRE	ACGTG	5	1254	1259	+	Arabidopsis thaliana	abscisic acid responsiveness
Acc15737.1	AcMADS43	ARE	AAACCA	6	1820	1826	-	Zea mays	anaerobic induction
Acc15737.1	AcMADS43	I-box	atGATAAGGTC	10	722	732	+	Helianthus annuus	light responsiveness
Acc15737.1	AcMADS43	I-box	AGATAAGG	8	723	731	+	Triticum aestivum	light responsiveness
Acc15737.1	AcMADS43	I-box	AAGATAAGGCT	10	1619	1629	-	Gossypium hirsutum	light responsiveness
Acc15737.1	AcMADS43	I-box	AGATAAGG	8	1621	1629	-	Triticum aestivum	light responsiveness
Acc15737.1	AcMADS43	LTR	CCGAAA	6	976	982	+	Hordeum vulgare	low-temperature responsiveness
Acc15737.1	AcMADS43	LTR	CCGAAA	6	1858	1864	-	Hordeum vulgare	low-temperature responsiveness
Acc15737.1	AcMADS43	AE-box	AGAAACAA	8	1714	1722	-	Arabidopsis thaliana	light responsiveness
Acc15737.1	AcMADS43	AE-box	AGAAACAA	8	1970	1978	-	Arabidopsis thaliana	light responsiveness
Acc15737.1	AcMADS43	TGACG-motif	TGACG	5	860	865	+	Hordeum vulgare	MeJA-responsiveness
Acc15737.1	AcMADS43	TGACG-motif	TGACG	5	1046	1051	+	Hordeum vulgare	MeJA-responsiveness
Acc15737.1	AcMADS43	TC-rich repeats	ATTCTCTAAC	9	479	488	+	Nicotiana tabacum	defense and stress responsiveness
Acc15737.1	AcMADS43	TCT-motif	TCTTAC	6	1656	1662	+	Arabidopsis thaliana	light responsiveness
Acc15737.1	AcMADS43	TCT-motif	TCTTAC	6	1995	2001	-	Arabidopsis thaliana	light responsiveness
Acc15737.1	AcMADS43	G-Box	CACGTG	6	992	998	+	Pisum sativum	light responsiveness
Acc15737.1	AcMADS43	G-Box	CACGTG	6	1218	1224	-	Pisum sativum	light responsiveness
Acc15737.1	AcMADS43	CGTCA-motif	CGTCA	5	860	865	-	Hordeum vulgare	MeJA-responsiveness
Acc15737.1	AcMADS43	CGTCA-motif	CGTCA	5	1046	1051	-	Hordeum vulgare	MeJA-responsiveness
Acc15737.1	AcMADS43	GATA-motif	AAGATAAGATT	10	1619	1629	-	Arabidopsis thaliana	light responsiveness
Acc15738.1	AcMADS44	GT1-motif	GGTTAA	6	1443	1449	+	Arabidopsis thaliana	light responsiveness
Acc15738.1	AcMADS44	TCA-element	CCATCTTTTT	9	663	672	-	Nicotiana tabacum	salicylic acid responsiveness
Acc15738.1	AcMADS44	TCA-element	TCAGAAGAGG	9	712	721	+	Brassica oleracea	salicylic acid responsiveness
Acc15738.1	AcMADS44	TCA-element	CCATCTTTTT	9	1925	1934	+	Nicotiana tabacum	salicylic acid responsiveness
Acc15738.1	AcMADS44	P-box	CCTTTTG	7	898	905	-	Oryza sativa	gibberellin-responsiveness
Acc15738.1	AcMADS44	G-box	CACGTG	6	102	108	+	Arabidopsis thaliana	light responsiveness
Acc15738.1	AcMADS44	G-box	CACGTG	6	854	860	+	Arabidopsis thaliana	light responsiveness
Acc15738.1	AcMADS44	G-box	TACGTG	6	1435	1441	-	Arabidopsis thaliana	light responsiveness
Acc15738.1	AcMADS44	ABRE	CACGTG	6	102	108	+	Arabidopsis thaliana	abscisic acid responsiveness
Acc15738.1	AcMADS44	ABRE	ACGTG	5	103	108	+	Arabidopsis thaliana	abscisic acid responsiveness
Acc15738.1	AcMADS44	ABRE	CACGTG	6	854	860	+	Arabidopsis thaliana	abscisic acid responsiveness
Acc15738.1	AcMADS44	ABRE	ACGTG	5	855	860	+	Arabidopsis thaliana	abscisic acid responsiveness
Acc15738.1	AcMADS44	ABRE	ACGTG	5	1435	1440	-	Arabidopsis thaliana	abscisic acid responsiveness
Acc15738.1	AcMADS44	GCN4_motif	TGAGTCA	7	836	843	-	Oryza sativa	endosperm expression
Acc15738.1	AcMADS44	chs-CMA1a	TTACTTAA	8	728	736	-	Daucus carota	light responsiveness
Acc15738.1	AcMADS44	Box 4	ATTAAT	6	172	178	+	Petroselinum crispum	light responsiveness
Acc15738.1	AcMADS44	ARE	AAACCA	6	98	104	+	Zea mays	anaerobic induction
Acc15738.1	AcMADS44	ARE	AAACCA	6	449	455	+	Zea mays	anaerobic induction
Acc15738.1	AcMADS44	ARE	AAACCA	6	462	468	+	Zea mays	anaerobic induction
Acc15738.1	AcMADS44	LAMP-element	CTTTATCA	8	27	35	+	Pisum sativum	light responsiveness
Acc15738.1	AcMADS44	TATC-box	TATCCCA	7	41	48	-	Oryza sativa	gibberellin-responsiveness
Acc15738.1	AcMADS44	G-Box	CACGTG	6	102	108	+	Pisum sativum	light responsiveness
Acc15738.1	AcMADS44	G-Box	CACGTGAAA	9	851	860	-	Pisum sativum	light responsiveness
Acc15738.1	AcMADS44	G-Box	CACGTG	6	854	860	+	Pisum sativum	light responsiveness
Acc15738.1	AcMADS44	TCT-motif	TCTTAC	6	1693	1699	-	Arabidopsis thaliana	light responsiveness
Acc15738.1	AcMADS44	TGACG-motif	TGACG	5	85	90	-	Hordeum vulgare	MeJA-responsiveness
Acc15738.1	AcMADS44	MSA-like	(T/C)C(T/C)AACGG(T/C)(T/C)A	8.5	112	120.5	+	Catharanthus roseus	cell cycle regulation
Acc15738.1	AcMADS44	GATA-motif	GATAGGA	7	1615	1622	+	Arabidopsis thaliana	light responsiveness
Acc15738.1	AcMADS44	CGTCA-motif	CGTCA	5	85	90	+	Hordeum vulgare	MeJA-responsiveness
Acc15738.1	AcMADS44	circadian	CAAAGATATC	9	1272	1281	-	Lycopersicon esculentum	circadian control
Acc16017.1	AcMADS45	GT1-motif	GGTTAA	6	605	611	+	Arabidopsis thaliana	light responsiveness
Acc16017.1	AcMADS45	GT1-motif	GGTTAAT	7	1236	1243	+	Avena sativa	light responsiveness
Acc16017.1	AcMADS45	CCAAT-box	CAACGG	6	786	792	-	Hordeum vulgare	MYBHv1 binding site
Acc16017.1	AcMADS45	TGA-element	AACGAC	6	1950	1956	-	Brassica oleracea	gibberellin-responsiveness
Acc16017.1	AcMADS45	P-box	CCTTTTG	7	1749	1756	+	Oryza sativa	gibberellin-responsiveness
Acc16017.1	AcMADS45	3-AF1 binding site	TAAGAGAGGAA	10	531	541	+	Solanum tuberosum	light responsiveness
Acc16017.1	AcMADS45	Gap-box	CAAATGAA(A/G)A	9.5	268	277.5	+	Arabidopsis thaliana	light responsiveness
Acc16017.1	AcMADS45	Box 4	ATTAAT	6	1031	1037	-	Petroselinum crispum	light responsiveness
Acc16017.1	AcMADS45	ARE	AAACCA	6	305	311	+	Zea mays	anaerobic induction
Acc16017.1	AcMADS45	ARE	AAACCA	6	310	316	+	Zea mays	anaerobic induction
Acc16017.1	AcMADS45	ARE	AAACCA	6	442	448	+	Zea mays	anaerobic induction
Acc16017.1	AcMADS45	ARE	AAACCA	6	872	878	+	Zea mays	anaerobic induction
Acc16017.1	AcMADS45	ARE	AAACCA	6	986	992	+	Zea mays	anaerobic induction
Acc16017.1	AcMADS45	ARE	AAACCA	6	1222	1228	-	Zea mays	anaerobic induction
Acc16017.1	AcMADS45	AE-box	AGAAACAA	8	1790	1798	-	Arabidopsis thaliana	light responsiveness
Acc16017.1	AcMADS45	AE-box	AGAAACAA	8	1888	1896	-	Arabidopsis thaliana	light responsiveness
Acc16017.1	AcMADS45	TCT-motif	TCTTAC	6	1257	1263	+	Arabidopsis thaliana	light responsiveness
Acc16017.1	AcMADS45	TCT-motif	TCTTAC	6	1863	1869	-	Arabidopsis thaliana	light responsiveness
Acc16017.1	AcMADS45	TC-rich repeats	ATTCTCTAAC	9	865	874	-	Nicotiana tabacum	defense and stress responsiveness
Acc16017.1	AcMADS45	TC-rich repeats	GTTTTCTTAC	9	1253	1262	+	Nicotiana tabacum	defense and stress responsiveness
Acc16017.1	AcMADS45	CAT-box	GCCACT	6	342	348	-	Arabidopsis thaliana	meristem expression
Acc16642.1	AcMADS46	CGTCA-motif	CGTCA	5	98	103	-	Hordeum vulgare	MeJA-responsiveness
Acc16642.1	AcMADS46	CAT-box	GCCACT	6	1460	1466	+	Arabidopsis thaliana	meristem expression
Acc16642.1	AcMADS46	CAT-box	GCCACT	6	1823	1829	-	Arabidopsis thaliana	meristem expression
Acc16642.1	AcMADS46	TGACG-motif	TGACG	5	98	103	+	Hordeum vulgare	MeJA-responsiveness
Acc16642.1	AcMADS46	TC-rich repeats	GTTTTCTTAC	9	1131	1140	-	Nicotiana tabacum	defense and stress responsiveness
Acc16642.1	AcMADS46	MBS	CAACTG	6	327	333	+	Arabidopsis thaliana	drought-inducibility
Acc16642.1	AcMADS46	LTR	CCGAAA	6	377	383	+	Hordeum vulgare	low-temperature responsiveness
Acc16642.1	AcMADS46	ATCT-motif	AATCTAATCC	9	115	124	+	Pisum sativum	light responsiveness
Acc16642.1	AcMADS46	ARE	AAACCA	6	180	186	+	Zea mays	anaerobic induction
Acc16642.1	AcMADS46	ARE	AAACCA	6	1337	1343	+	Zea mays	anaerobic induction
Acc16642.1	AcMADS46	ARE	AAACCA	6	1797	1803	-	Zea mays	anaerobic induction
Acc16642.1	AcMADS46	Box 4	ATTAAT	6	720	726	+	Petroselinum crispum	light responsiveness
Acc16642.1	AcMADS46	Box 4	ATTAAT	6	1479	1485	-	Petroselinum crispum	light responsiveness
Acc16642.1	AcMADS46	Box 4	ATTAAT	6	1739	1745	-	Petroselinum crispum	light responsiveness
Acc16642.1	AcMADS46	MRE	AACCTAA	7	508	515	-	Petroselinum crispum	light responsiveness
Acc16642.1	AcMADS46	ABRE	ACGTG	5	1292	1297	-	Arabidopsis thaliana	abscisic acid responsiveness
Acc16642.1	AcMADS46	G-box	CACGTC	6	1292	1298	+	Zea mays	light responsiveness
Acc16642.1	AcMADS46	TGA-element	AACGAC	6	571	577	-	Brassica oleracea	gibberellin-responsiveness
Acc16642.1	AcMADS46	TCA-element	CCATCTTTTT	9	891	900	-	Nicotiana tabacum	salicylic acid responsiveness
Acc16764.1	AcMADS47	CGTCA-motif	CGTCA	5	164	169	-	Hordeum vulgare	MeJA-responsiveness
Acc16764.1	AcMADS47	TGACG-motif	TGACG	5	164	169	+	Hordeum vulgare	MeJA-responsiveness
Acc16764.1	AcMADS47	AE-box	AGAAACAA	8	20	28	-	Arabidopsis thaliana	light responsiveness
Acc16764.1	AcMADS47	ARE	AAACCA	6	685	691	+	Zea mays	anaerobic induction
Acc16764.1	AcMADS47	ARE	AAACCA	6	944	950	+	Zea mays	anaerobic induction
Acc16764.1	AcMADS47	ARE	AAACCA	6	1423	1429	-	Zea mays	anaerobic induction
Acc16764.1	AcMADS47	ARE	AAACCA	6	1802	1808	-	Zea mays	anaerobic induction
Acc16764.1	AcMADS47	ARE	AAACCA	6	1807	1813	-	Zea mays	anaerobic induction
Acc16764.1	AcMADS47	Sp1	GGGCGG	6	1018	1024	-	Oryza sativa	light responsiveness
Acc16764.1	AcMADS47	G-box	CACGTG	6	429	435	+	Arabidopsis thaliana	light responsiveness
Acc16764.1	AcMADS47	G-box	CACGTG	6	527	533	+	Arabidopsis thaliana	light responsiveness
Acc16764.1	AcMADS47	G-box	TACGTG	6	679	685	+	Arabidopsis thaliana	light responsiveness
Acc16764.1	AcMADS47	G-box	CACGTG	6	744	750	+	Arabidopsis thaliana	light responsiveness
Acc16764.1	AcMADS47	3-AF1 binding site	TAAGAGAGGAA	10	1689	1699	-	Solanum tuberosum	light responsiveness
Acc16764.1	AcMADS47	P-box	CCTTTTG	7	893	900	-	Oryza sativa	gibberellin-responsiveness
Acc16764.1	AcMADS47	CCAAT-box	CAACGG	6	456	462	+	Hordeum vulgare	MYBHv1 binding site
Acc16764.1	AcMADS47	GT1-motif	GGTTAAT	7	1682	1689	-	Avena sativa	light responsiveness
Acc16764.1	AcMADS47	GT1-motif	GGTTAA	6	1683	1689	-	Arabidopsis thaliana	light responsiveness
Acc16764.1	AcMADS47	MBSI	aaaAaaC(G/C)GTTA	10.5	370	380.5	+	Petunia hybrida	flavonoid biosynthetic genes regulation
Acc16764.1	AcMADS47	CAT-box	GCCACT	6	418	424	+	Arabidopsis thaliana	meristem expression
Acc16764.1	AcMADS47	TCT-motif	TCTTAC	6	634	640	-	Arabidopsis thaliana	light responsiveness
Acc16764.1	AcMADS47	TCT-motif	TCTTAC	6	1179	1185	+	Arabidopsis thaliana	light responsiveness
Acc16764.1	AcMADS47	TCT-motif	TCTTAC	6	1255	1261	+	Arabidopsis thaliana	light responsiveness
Acc16764.1	AcMADS47	TCT-motif	TCTTAC	6	1331	1337	+	Arabidopsis thaliana	light responsiveness
Acc16764.1	AcMADS47	TC-rich repeats	GTTTTCTTAC	9	634	643	-	Nicotiana tabacum	defense and stress responsiveness
Acc16764.1	AcMADS47	TC-rich repeats	GTTTTCTTAC	9	1251	1260	+	Nicotiana tabacum	defense and stress responsiveness
Acc16764.1	AcMADS47	TC-rich repeats	ATTCTCTAAC	9	1931	1940	+	Nicotiana tabacum	defense and stress responsiveness
Acc16764.1	AcMADS47	G-Box	CACGTG	6	429	435	+	Pisum sativum	light responsiveness
Acc16764.1	AcMADS47	G-Box	CACGTG	6	527	533	+	Pisum sativum	light responsiveness
Acc16764.1	AcMADS47	G-Box	CACGTG	6	744	750	+	Pisum sativum	light responsiveness
Acc16764.1	AcMADS47	MBS	CAACTG	6	693	699	+	Arabidopsis thaliana	drought-inducibility
Acc16764.1	AcMADS47	MBS	CAACTG	6	704	710	+	Arabidopsis thaliana	drought-inducibility
Acc16764.1	AcMADS47	I-box	AGATAAGG	8	907	915	+	Triticum aestivum	light responsiveness
Acc16764.1	AcMADS47	I-box	GATAAGGGT	9	908	917	+	Arabidopsis thaliana	light responsiveness
Acc16764.1	AcMADS47	GARE-motif	TCTGTTG	7	628	635	+	Brassica oleracea	gibberellin-responsiveness
Acc16764.1	AcMADS47	Box 4	ATTAAT	6	405	411	+	Petroselinum crispum	light responsiveness
Acc16764.1	AcMADS47	Box 4	ATTAAT	6	409	415	+	Petroselinum crispum	light responsiveness
Acc16764.1	AcMADS47	Box 4	ATTAAT	6	1326	1332	-	Petroselinum crispum	light responsiveness
Acc16764.1	AcMADS47	Box 4	ATTAAT	6	1568	1574	-	Petroselinum crispum	light responsiveness
Acc16764.1	AcMADS47	Box 4	ATTAAT	6	1761	1767	-	Petroselinum crispum	light responsiveness
Acc16764.1	AcMADS47	Box 4	ATTAAT	6	1925	1931	-	Petroselinum crispum	light responsiveness
Acc16764.1	AcMADS47	GA-motif	ATAGATAA	8	86	94	-	Arabidopsis thaliana	light responsiveness
Acc16764.1	AcMADS47	GA-motif	ATAGATAA	8	101	109	-	Arabidopsis thaliana	light responsiveness
Acc16764.1	AcMADS47	ABRE	CACGTG	6	429	435	+	Arabidopsis thaliana	abscisic acid responsiveness
Acc16764.1	AcMADS47	ABRE	ACGTG	5	430	435	+	Arabidopsis thaliana	abscisic acid responsiveness
Acc16764.1	AcMADS47	ABRE	CACGTG	6	527	533	+	Arabidopsis thaliana	abscisic acid responsiveness
Acc16764.1	AcMADS47	ABRE	ACGTG	5	528	533	+	Arabidopsis thaliana	abscisic acid responsiveness
Acc16764.1	AcMADS47	ABRE	ACGTG	5	680	685	+	Arabidopsis thaliana	abscisic acid responsiveness
Acc16764.1	AcMADS47	ABRE	CGCACGTGTC	9	742	751	+	Hordeum vulgare	abscisic acid responsiveness
Acc16764.1	AcMADS47	ABRE	CACGTG	6	744	750	+	Arabidopsis thaliana	abscisic acid responsiveness
Acc16764.1	AcMADS47	ABRE	ACGTG	5	745	750	+	Arabidopsis thaliana	abscisic acid responsiveness
Acc16764.1	AcMADS47	O2-site	GATGACATGG	9	539	548	+	Zea mays	zein metabolism regulation
Acc16764.1	AcMADS47	TCA-element	CCATCTTTTT	9	369	378	-	Nicotiana tabacum	salicylic acid responsiveness
Acc17051.1	AcMADS48	TGA-element	AACGAC	6	1487	1493	-	Brassica oleracea	gibberellin-responsiveness
Acc17051.1	AcMADS48	TGA-element	AACGAC	6	1511	1517	+	Brassica oleracea	gibberellin-responsiveness
Acc17051.1	AcMADS48	TGA-element	AACGAC	6	1517	1523	-	Brassica oleracea	gibberellin-responsiveness
Acc17051.1	AcMADS48	TGA-element	AACGAC	6	1575	1581	+	Brassica oleracea	gibberellin-responsiveness
Acc17051.1	AcMADS48	P-box	CCTTTTG	7	663	670	-	Oryza sativa	gibberellin-responsiveness
Acc17051.1	AcMADS48	GT1-motif	GGTTAAT	7	91	98	+	Avena sativa	light responsiveness
Acc17051.1	AcMADS48	TCA-element	CCATCTTTTT	9	62	71	-	Nicotiana tabacum	salicylic acid responsiveness
Acc17051.1	AcMADS48	MRE	AACCTAA	7	613	620	+	Petroselinum crispum	light responsiveness
Acc17051.1	AcMADS48	ABRE	ACGTG	5	1163	1168	+	Arabidopsis thaliana	abscisic acid responsiveness
Acc17051.1	AcMADS48	ABRE	TACGGTC	7	1436	1443	+	Arabidopsis thaliana	abscisic acid responsiveness
Acc17051.1	AcMADS48	ATC-motif	AGTAATCT	8	167	175	-	Spinacia oleracea	light responsiveness
Acc17051.1	AcMADS48	LTR	CCGAAA	6	809	815	+	Hordeum vulgare	low-temperature responsiveness
Acc17051.1	AcMADS48	LTR	CCGAAA	6	1444	1450	+	Hordeum vulgare	low-temperature responsiveness
Acc17051.1	AcMADS48	LTR	CCGAAA	6	1618	1624	-	Hordeum vulgare	low-temperature responsiveness
Acc17051.1	AcMADS48	ARE	AAACCA	6	697	703	+	Zea mays	anaerobic induction
Acc17051.1	AcMADS48	ARE	AAACCA	6	1373	1379	+	Zea mays	anaerobic induction
Acc17051.1	AcMADS48	I-box	cCATATCCAAT	10	451	461	+	Flaveria trinervia	light responsiveness
Acc17051.1	AcMADS48	ATCT-motif	AATCTAATCC	9	1913	1922	-	Pisum sativum	light responsiveness
Acc17051.1	AcMADS48	circadian	CAAAGATATC	9	1079	1088	+	Lycopersicon esculentum	circadian control
Acc17051.1	AcMADS48	G-Box	CACGTT	6	1162	1168	-	Pisum sativum	light responsiveness
Acc17162.1	AcMADS49	ARE	AAACCA	6	23	29	-	Zea mays	anaerobic induction
Acc17162.1	AcMADS49	ARE	AAACCA	6	147	153	-	Zea mays	anaerobic induction
Acc17162.1	AcMADS49	ARE	AAACCA	6	249	255	+	Zea mays	anaerobic induction
Acc17162.1	AcMADS49	ARE	AAACCA	6	718	724	+	Zea mays	anaerobic induction
Acc17162.1	AcMADS49	ARE	AAACCA	6	781	787	-	Zea mays	anaerobic induction
Acc17162.1	AcMADS49	ARE	AAACCA	6	1487	1493	+	Zea mays	anaerobic induction
Acc17162.1	AcMADS49	ARE	AAACCA	6	1674	1680	+	Zea mays	anaerobic induction
Acc17162.1	AcMADS49	ARE	AAACCA	6	1957	1963	+	Zea mays	anaerobic induction
Acc17162.1	AcMADS49	TCT-motif	TCTTAC	6	585	591	+	Arabidopsis thaliana	light responsiveness
Acc17162.1	AcMADS49	AT1-motif	AATTATTTTTTATT	13	1846	1859	-	Solanum tuberosum	light responsiveness
Acc17162.1	AcMADS49	GATA-motif	GATAGGA	7	1205	1212	-	Arabidopsis thaliana	light responsiveness
Acc17162.1	AcMADS49	L-box	ATCCCACCTAC	10	974	984	-	Petroselinum crispum	light responsiveness
Acc17162.1	AcMADS49	O2-site	GATGATGTGG	9	1626	1635	-	Zea mays	zein metabolism regulation
Acc17162.1	AcMADS49	AuxRR-core	GGTCCAT	7	914	921	-	Nicotiana tabacum	auxin responsiveness
Acc17162.1	AcMADS49	ACE	CTAACGTATT	9	1445	1454	-	Petroselinum crispum	light responsiveness
Acc17162.1	AcMADS49	G-box	CACGAC	6	1553	1559	-	Zea mays	light responsiveness
Acc17162.1	AcMADS49	Gap-box	CAAATGAA(A/G)A	9.5	1833	1842.5	+	Arabidopsis thaliana	light responsiveness
Acc17162.1	AcMADS49	HD-Zip 1	CAAT(A/T)ATTG	8	1335	1343	-	Arabidopsis thaliana	palisade mesophyll cells
Acc17162.1	AcMADS49	HD-Zip 1	CAAT(A/T)ATTG	8.5	1433	1441.5	-	Arabidopsis thaliana	palisade mesophyll cells
Acc17162.1	AcMADS49	ATC-motif	AGTAATCT	8	1087	1095	-	Spinacia oleracea	light responsiveness
Acc17162.1	AcMADS49	MRE	AACCTAA	7	336	343	+	Petroselinum crispum	light responsiveness
Acc17162.1	AcMADS49	MRE	AACCTAA	7	507	514	+	Petroselinum crispum	light responsiveness
Acc17162.1	AcMADS49	MRE	AACCTAA	7	524	531	-	Petroselinum crispum	light responsiveness
Acc17162.1	AcMADS49	Box 4	ATTAAT	6	640	646	+	Petroselinum crispum	light responsiveness
Acc17162.1	AcMADS49	Box 4	ATTAAT	6	1016	1022	-	Petroselinum crispum	light responsiveness
Acc17162.1	AcMADS49	Box 4	ATTAAT	6	1193	1199	-	Petroselinum crispum	light responsiveness
Acc17162.1	AcMADS49	Box 4	ATTAAT	6	1700	1706	-	Petroselinum crispum	light responsiveness
Acc17162.1	AcMADS49	Box 4	ATTAAT	6	1857	1863	-	Petroselinum crispum	light responsiveness
Acc17814.1	AcMADS50	AT-rich element	ATAGAAATCAA	10	1211	1221	+	Glycine max	AT-rich DNA binding protein (ATBP-1)
Acc17814.1	AcMADS50	chs-CMA1a	TTACTTAA	8	1649	1657	-	Daucus carota	light responsiveness
Acc17814.1	AcMADS50	MRE	AACCTAA	7	395	402	+	Petroselinum crispum	light responsiveness
Acc17814.1	AcMADS50	Box 4	ATTAAT	6	460	466	+	Petroselinum crispum	light responsiveness
Acc17814.1	AcMADS50	Box 4	ATTAAT	6	1016	1022	-	Petroselinum crispum	light responsiveness
Acc17814.1	AcMADS50	O2-site	GATGACATGG	9	260	269	+	Zea mays	zein metabolism regulation
Acc17814.1	AcMADS50	MBS	CAACTG	6	1332	1338	+	Arabidopsis thaliana	drought-inducibility
Acc17814.1	AcMADS50	MBS	CAACTG	6	1789	1795	+	Arabidopsis thaliana	drought-inducibility
Acc17814.1	AcMADS50	MBS	CAACTG	6	1849	1855	-	Arabidopsis thaliana	drought-inducibility
Acc17814.1	AcMADS50	TGACG-motif	TGACG	5	138	143	-	Hordeum vulgare	MeJA-responsiveness
Acc17814.1	AcMADS50	TCT-motif	TCTTAC	6	1986	1992	-	Arabidopsis thaliana	light responsiveness
Acc17814.1	AcMADS50	circadian	CAAAGATATC	9	715	724	+	Lycopersicon esculentum	circadian control
Acc17814.1	AcMADS50	TCCC-motif	TCTCCCT	7	143	150	-	Spinacia oleracea	light responsiveness
Acc17814.1	AcMADS50	CGTCA-motif	CGTCA	5	138	143	+	Hordeum vulgare	MeJA-responsiveness
Acc17814.1	AcMADS50	ARE	AAACCA	6	1517	1523	-	Zea mays	anaerobic induction
Acc17814.1	AcMADS50	I-box	cGATAAGGCG	9	103	112	+	Zea mays	light responsiveness
Acc17814.1	AcMADS50	LTR	CCGAAA	6	49	55	+	Hordeum vulgare	low-temperature responsiveness
Acc17814.1	AcMADS50	AE-box	AGAAACTT	8	401	409	+	Arabidopsis thaliana	light responsiveness
Acc18282.1	AcMADS51	TGA-box	TGACGTAA	8	1020	1028	+	Glycine max	gibberellin-responsiveness
Acc18282.1	AcMADS51	P-box	CCTTTTG	7	1495	1502	+	Oryza sativa	gibberellin-responsiveness
Acc18282.1	AcMADS51	TGA-element	AACGAC	6	570	576	-	Brassica oleracea	gibberellin-responsiveness
Acc18282.1	AcMADS51	Gap-box	CAAATGAA(A/G)A	9.5	1983	1992.5	-	Arabidopsis thaliana	light responsiveness
Acc18282.1	AcMADS51	Box 4	ATTAAT	6	1672	1678	-	Petroselinum crispum	light responsiveness
Acc18282.1	AcMADS51	MRE	AACCTAA	7	1691	1698	-	Petroselinum crispum	light responsiveness
Acc18282.1	AcMADS51	LAMP-element	CCTTATCCA	9	907	916	+	Spinacia oleracea	light responsiveness
Acc18282.1	AcMADS51	GARE-motif	TCTGTTG	7	1777	1784	+	Brassica oleracea	gibberellin-responsiveness
Acc18282.1	AcMADS51	ARE	AAACCA	6	1277	1283	-	Zea mays	anaerobic induction
Acc18282.1	AcMADS51	I-box	AGATAAGG	8	751	759	+	Triticum aestivum	light responsiveness
Acc18282.1	AcMADS51	I-box	ccttatcct	9	894	903	+	Arabidopsis thaliana	light responsiveness
Acc18282.1	AcMADS51	I-box	gGATAAGGTG	9	905	914	-	Zea mays	light responsiveness
Acc18282.1	AcMADS51	AE-box	AGAAACAA	8	870	878	-	Arabidopsis thaliana	light responsiveness
Acc18282.1	AcMADS51	LTR	CCGAAA	6	1543	1549	+	Hordeum vulgare	low-temperature responsiveness
Acc18282.1	AcMADS51	TATC-box	TATCCCA	7	1620	1627	+	Oryza sativa	gibberellin-responsiveness
Acc18282.1	AcMADS51	TCT-motif	TCTTAC	6	214	220	+	Arabidopsis thaliana	light responsiveness
Acc18282.1	AcMADS51	TC-rich repeats	GTTTTCTTAC	9	210	219	+	Nicotiana tabacum	defense and stress responsiveness
Acc18282.1	AcMADS51	TGACG-motif	TGACG	5	1020	1025	+	Hordeum vulgare	MeJA-responsiveness
Acc18282.1	AcMADS51	MBS	CAACTG	6	1560	1566	+	Arabidopsis thaliana	drought-inducibility
Acc18282.1	AcMADS51	CGTCA-motif	CGTCA	5	1020	1025	-	Hordeum vulgare	MeJA-responsiveness
Acc18282.1	AcMADS51	circadian	CAAAGATATC	9	484	493	+	Lycopersicon esculentum	circadian control
Acc18282.1	AcMADS51	circadian	CAAAGATATC	9	1933	1942	-	Lycopersicon esculentum	circadian control
Acc18282.1	AcMADS51	GATA-motif	AAGGATAAGG	9	894	903	-	Solanum tuberosum	light responsiveness
Acc18368.1	AcMADS52	TGACG-motif	TGACG	5	952	957	-	Hordeum vulgare	MeJA-responsiveness
Acc18368.1	AcMADS52	TGACG-motif	TGACG	5	1012	1017	-	Hordeum vulgare	MeJA-responsiveness
Acc18368.1	AcMADS52	TGACG-motif	TGACG	5	1037	1042	-	Hordeum vulgare	MeJA-responsiveness
Acc18368.1	AcMADS52	TGACG-motif	TGACG	5	1900	1905	-	Hordeum vulgare	MeJA-responsiveness
Acc18368.1	AcMADS52	AT1-motif	AATTATTTTTTATT	13	1684	1697	+	Solanum tuberosum	light responsiveness
Acc18368.1	AcMADS52	CAT-box	GCCACT	6	70	76	-	Arabidopsis thaliana	meristem expression
Acc18368.1	AcMADS52	CAT-box	GCCACT	6	87	93	-	Arabidopsis thaliana	meristem expression
Acc18368.1	AcMADS52	CAT-box	GCCACT	6	91	97	+	Arabidopsis thaliana	meristem expression
Acc18368.1	AcMADS52	CAT-box	GCCACT	6	913	919	+	Arabidopsis thaliana	meristem expression
Acc18368.1	AcMADS52	TCT-motif	TCTTAC	6	1123	1129	-	Arabidopsis thaliana	light responsiveness
Acc18368.1	AcMADS52	circadian	CAAAGATATC	9	364	373	+	Lycopersicon esculentum	circadian control
Acc18368.1	AcMADS52	CGTCA-motif	CGTCA	5	952	957	+	Hordeum vulgare	MeJA-responsiveness
Acc18368.1	AcMADS52	CGTCA-motif	CGTCA	5	1012	1017	+	Hordeum vulgare	MeJA-responsiveness
Acc18368.1	AcMADS52	CGTCA-motif	CGTCA	5	1037	1042	+	Hordeum vulgare	MeJA-responsiveness
Acc18368.1	AcMADS52	CGTCA-motif	CGTCA	5	1900	1905	+	Hordeum vulgare	MeJA-responsiveness
Acc18368.1	AcMADS52	GATA-motif	AAGGATAAGG	9	803	812	-	Solanum tuberosum	light responsiveness
Acc18368.1	AcMADS52	GATA-motif	GATAGGA	7	895	902	-	Arabidopsis thaliana	light responsiveness
Acc18368.1	AcMADS52	GATA-motif	AAGATAAGATT	10	1517	1527	+	Arabidopsis thaliana	light responsiveness
Acc18368.1	AcMADS52	ATCT-motif	AATCTAATCC	9	505	514	-	Pisum sativum	light responsiveness
Acc18368.1	AcMADS52	ATCT-motif	AATCTAATCC	9	1569	1578	+	Pisum sativum	light responsiveness
Acc18368.1	AcMADS52	ARE	AAACCA	6	116	122	-	Zea mays	anaerobic induction
Acc18368.1	AcMADS52	ARE	AAACCA	6	1952	1958	-	Zea mays	anaerobic induction
Acc18368.1	AcMADS52	I-box	gGATAAGGTG	9	164	173	+	Zea mays	light responsiveness
Acc18368.1	AcMADS52	GCN4_motif	TGAGTCA	7	241	248	+	Oryza sativa	endosperm expression
Acc18368.1	AcMADS52	Box 4	ATTAAT	6	1239	1245	-	Petroselinum crispum	light responsiveness
Acc18368.1	AcMADS52	TCA-element	CCATCTTTTT	9	1084	1093	-	Nicotiana tabacum	salicylic acid responsiveness
Acc18368.1	AcMADS52	GT1-motif	GGTTAAT	7	547	554	+	Avena sativa	light responsiveness
Acc18368.1	AcMADS52	TGA-element	AACGAC	6	1556	1562	-	Brassica oleracea	gibberellin-responsiveness
Acc18807.1	AcMADS53	ARE	AAACCA	6	569	575	+	Zea mays	anaerobic induction
Acc18807.1	AcMADS53	TATC-box	TATCCCA	7	670	677	+	Oryza sativa	gibberellin-responsiveness
Acc18807.1	AcMADS53	TATC-box	TATCCCA	7	1219	1226	+	Oryza sativa	gibberellin-responsiveness
Acc18807.1	AcMADS53	TGACG-motif	TGACG	5	529	534	+	Hordeum vulgare	MeJA-responsiveness
Acc18807.1	AcMADS53	TGACG-motif	TGACG	5	1558	1563	+	Hordeum vulgare	MeJA-responsiveness
Acc18807.1	AcMADS53	TGACG-motif	TGACG	5	1712	1717	-	Hordeum vulgare	MeJA-responsiveness
Acc18807.1	AcMADS53	AT1-motif	AATTATTTTTTATT	13	272	285	+	Solanum tuberosum	light responsiveness
Acc18807.1	AcMADS53	MBS	CAACTG	6	1436	1442	+	Arabidopsis thaliana	drought-inducibility
Acc18807.1	AcMADS53	CGTCA-motif	CGTCA	5	529	534	-	Hordeum vulgare	MeJA-responsiveness
Acc18807.1	AcMADS53	CGTCA-motif	CGTCA	5	1558	1563	-	Hordeum vulgare	MeJA-responsiveness
Acc18807.1	AcMADS53	CGTCA-motif	CGTCA	5	1712	1717	+	Hordeum vulgare	MeJA-responsiveness
Acc18807.1	AcMADS53	TCA-element	TCAGAAGAGG	9	517	526	+	Brassica oleracea	salicylic acid responsiveness
Acc18807.1	AcMADS53	GT1-motif	GGTTAAT	7	1019	1026	-	Avena sativa	light responsiveness
Acc18807.1	AcMADS53	GT1-motif	GGTTAA	6	1020	1026	-	Arabidopsis thaliana	light responsiveness
Acc18807.1	AcMADS53	CCAAT-box	CAACGG	6	817	823	-	Hordeum vulgare	MYBHv1 binding site
Acc18807.1	AcMADS53	G-box	CACGTC	6	1278	1284	+	Zea mays	light responsiveness
Acc18807.1	AcMADS53	G-box	CACGAC	6	1734	1740	+	Zea mays	light responsiveness
Acc18807.1	AcMADS53	O2-site	GATGA(C/T)(A/G)TG(A/G)	8	338	346	+	Zea mays	zein metabolism regulation
Acc18807.1	AcMADS53	GA-motif	ATAGATAA	8	623	631	+	Arabidopsis thaliana	light responsiveness
Acc18807.1	AcMADS53	ABRE	ACGTG	5	1278	1283	-	Arabidopsis thaliana	abscisic acid responsiveness
Acc18807.1	AcMADS53	Box 4	ATTAAT	6	603	609	+	Petroselinum crispum	light responsiveness
Acc18807.1	AcMADS53	Box 4	ATTAAT	6	1884	1890	-	Petroselinum crispum	light responsiveness
Acc19815.1	AcMADS54	TCA-element	CCATCTTTTT	9	100	109	+	Nicotiana tabacum	salicylic acid responsiveness
Acc19815.1	AcMADS54	GCN4_motif	TGAGTCA	7	486	493	-	Oryza sativa	endosperm expression
Acc19815.1	AcMADS54	Box 4	ATTAAT	6	903	909	+	Petroselinum crispum	light responsiveness
Acc19815.1	AcMADS54	Box 4	ATTAAT	6	994	1000	+	Petroselinum crispum	light responsiveness
Acc19815.1	AcMADS54	Box 4	ATTAAT	6	1104	1110	-	Petroselinum crispum	light responsiveness
Acc19815.1	AcMADS54	ARE	AAACCA	6	1887	1893	+	Zea mays	anaerobic induction
Acc19815.1	AcMADS54	LTR	CCGAAA	6	1157	1163	+	Hordeum vulgare	low-temperature responsiveness
Acc19815.1	AcMADS54	MBS	CAACTG	6	1767	1773	+	Arabidopsis thaliana	drought-inducibility
Acc19815.1	AcMADS54	TCT-motif	TCTTAC	6	1986	1992	-	Arabidopsis thaliana	light responsiveness
Acc19815.1	AcMADS54	TGACG-motif	TGACG	5	818	823	+	Hordeum vulgare	MeJA-responsiveness
Acc19815.1	AcMADS54	chs-CMA2a	TCACTTGA	8	1254	1262	+	Petroselinum crispum	light responsiveness
Acc19815.1	AcMADS54	CGTCA-motif	CGTCA	5	818	823	-	Hordeum vulgare	MeJA-responsiveness
Acc19959.1	AcMADS55	GT1-motif	GGTTAA	6	154	160	-	Arabidopsis thaliana	light responsiveness
Acc19959.1	AcMADS55	GT1-motif	GGTTAA	6	911	917	-	Arabidopsis thaliana	light responsiveness
Acc19959.1	AcMADS55	GT1-motif	GTGTGTGAA	9	1152	1161	-	Solanum tuberosum	light responsiveness
Acc19959.1	AcMADS55	G-box	CACGAC	6	499	505	-	Zea mays	light responsiveness
Acc19959.1	AcMADS55	G-box	CACGTG	6	947	953	+	Arabidopsis thaliana	light responsiveness
Acc19959.1	AcMADS55	G-box	TACGTG	6	1076	1082	+	Arabidopsis thaliana	light responsiveness
Acc19959.1	AcMADS55	G-box	tgACACGTGGCA	11	1171	1182	-	Lycopersicon esculentum	light responsiveness
Acc19959.1	AcMADS55	G-box	CACGTG	6	1174	1180	-	Arabidopsis thaliana	light responsiveness
Acc19959.1	AcMADS55	G-box	TACGTG	6	1209	1215	+	Arabidopsis thaliana	light responsiveness
Acc19959.1	AcMADS55	O2-site	GATGATGTGG	9	1390	1399	-	Zea mays	zein metabolism regulation
Acc19959.1	AcMADS55	ABRE	CACGTG	6	947	953	+	Arabidopsis thaliana	abscisic acid responsiveness
Acc19959.1	AcMADS55	ABRE	ACGTG	5	948	953	+	Arabidopsis thaliana	abscisic acid responsiveness
Acc19959.1	AcMADS55	ABRE	ACGTG	5	1077	1082	+	Arabidopsis thaliana	abscisic acid responsiveness
Acc19959.1	AcMADS55	ABRE	CGCACGTGTC	9	1172	1181	+	Hordeum vulgare	abscisic acid responsiveness
Acc19959.1	AcMADS55	ABRE	CACGTG	6	1174	1180	-	Arabidopsis thaliana	abscisic acid responsiveness
Acc19959.1	AcMADS55	ABRE	ACGTG	5	1175	1180	+	Arabidopsis thaliana	abscisic acid responsiveness
Acc19959.1	AcMADS55	ABRE	ACGTG	5	1210	1215	+	Arabidopsis thaliana	abscisic acid responsiveness
Acc19959.1	AcMADS55	HD-Zip 1	CAAT(A/T)ATTG	8.5	1236	1244.5	-	Arabidopsis thaliana	palisade mesophyll cells
Acc19959.1	AcMADS55	Box 4	ATTAAT	6	1589	1595	-	Petroselinum crispum	light responsiveness
Acc19959.1	AcMADS55	MRE	AACCTAA	7	1083	1090	+	Petroselinum crispum	light responsiveness
Acc19959.1	AcMADS55	ATCT-motif	AATCTAATCC	9	575	584	+	Pisum sativum	light responsiveness
Acc19959.1	AcMADS55	I-box	AAGATAAGGCT	10	1595	1605	-	Gossypium hirsutum	light responsiveness
Acc19959.1	AcMADS55	I-box	AGATAAGG	8	1597	1605	-	Triticum aestivum	light responsiveness
Acc19959.1	AcMADS55	ARE	AAACCA	6	660	666	-	Zea mays	anaerobic induction
Acc19959.1	AcMADS55	ARE	AAACCA	6	1631	1637	-	Zea mays	anaerobic induction
Acc19959.1	AcMADS55	AE-box	AGAAACTT	8	1895	1903	-	Arabidopsis thaliana	light responsiveness
Acc19959.1	AcMADS55	TGACG-motif	TGACG	5	1000	1005	+	Hordeum vulgare	MeJA-responsiveness
Acc19959.1	AcMADS55	TGACG-motif	TGACG	5	1024	1029	+	Hordeum vulgare	MeJA-responsiveness
Acc19959.1	AcMADS55	G-Box	CACGTG	6	947	953	+	Pisum sativum	light responsiveness
Acc19959.1	AcMADS55	G-Box	CACGTG	6	1174	1180	-	Pisum sativum	light responsiveness
Acc19959.1	AcMADS55	MBS	CAACTG	6	350	356	-	Arabidopsis thaliana	drought-inducibility
Acc19959.1	AcMADS55	MBS	CAACTG	6	1109	1115	+	Arabidopsis thaliana	drought-inducibility
Acc19959.1	AcMADS55	CGTCA-motif	CGTCA	5	1000	1005	-	Hordeum vulgare	MeJA-responsiveness
Acc19959.1	AcMADS55	CGTCA-motif	CGTCA	5	1024	1029	-	Hordeum vulgare	MeJA-responsiveness
Acc19959.1	AcMADS55	circadian	CAAAGATATC	9	1709	1718	-	Lycopersicon esculentum	circadian control
Acc19959.1	AcMADS55	GATA-motif	GATAGGG	7	630	637	+	Pisum sativum	light responsiveness
Acc19959.1	AcMADS55	GATA-motif	AAGATAAGATT	10	1595	1605	-	Arabidopsis thaliana	light responsiveness
Acc20728.1	AcMADS56	GA-motif	ATAGATAA	8	792	800	+	Arabidopsis thaliana	light responsiveness
Acc20728.1	AcMADS56	P-box	CCTTTTG	7	1117	1124	+	Oryza sativa	gibberellin-responsiveness
Acc20728.1	AcMADS56	P-box	CCTTTTG	7	1658	1665	-	Oryza sativa	gibberellin-responsiveness
Acc20728.1	AcMADS56	P-box	CCTTTTG	7	1696	1703	-	Oryza sativa	gibberellin-responsiveness
Acc20728.1	AcMADS56	TGA-element	AACGAC	6	618	624	+	Brassica oleracea	gibberellin-responsiveness
Acc20728.1	AcMADS56	TGA-element	AACGAC	6	658	664	+	Brassica oleracea	gibberellin-responsiveness
Acc20728.1	AcMADS56	TGA-element	AACGAC	6	664	670	-	Brassica oleracea	gibberellin-responsiveness
Acc20728.1	AcMADS56	TGA-element	AACGAC	6	1257	1263	-	Brassica oleracea	gibberellin-responsiveness
Acc20728.1	AcMADS56	AAAC-motif	CAATCAAAACCT	11	420	431	+	Spinacia oleracea	light responsiveness
Acc20728.1	AcMADS56	GT1-motif	GGTTAA	6	1947	1953	+	Arabidopsis thaliana	light responsiveness
Acc20728.1	AcMADS56	TCCC-motif	TCTCCCT	7	137	144	+	Spinacia oleracea	light responsiveness
Acc20728.1	AcMADS56	TCCC-motif	TCTCCCT	7	318	325	+	Spinacia oleracea	light responsiveness
Acc20728.1	AcMADS56	CGTCA-motif	CGTCA	5	691	696	-	Hordeum vulgare	MeJA-responsiveness
Acc20728.1	AcMADS56	MBS	CAACTG	6	535	541	-	Arabidopsis thaliana	drought-inducibility
Acc20728.1	AcMADS56	TGACG-motif	TGACG	5	691	696	+	Hordeum vulgare	MeJA-responsiveness
Acc20728.1	AcMADS56	CAT-box	GCCACT	6	79	85	+	Arabidopsis thaliana	meristem expression
Acc20728.1	AcMADS56	CAT-box	GCCACT	6	180	186	+	Arabidopsis thaliana	meristem expression
Acc20728.1	AcMADS56	TC-rich repeats	ATTCTCTAAC	9	1405	1414	-	Nicotiana tabacum	defense and stress responsiveness
Acc20728.1	AcMADS56	TCT-motif	TCTTAC	6	1583	1589	-	Arabidopsis thaliana	light responsiveness
Acc20728.1	AcMADS56	TCT-motif	TCTTAC	6	1669	1675	-	Arabidopsis thaliana	light responsiveness
Acc20728.1	AcMADS56	AE-box	AGAAACAA	8	1373	1381	-	Arabidopsis thaliana	light responsiveness
Acc20728.1	AcMADS56	AE-box	AGAAACAA	8	1443	1451	-	Arabidopsis thaliana	light responsiveness
Acc20728.1	AcMADS56	ARE	AAACCA	6	1144	1150	+	Zea mays	anaerobic induction
Acc20728.1	AcMADS56	ARE	AAACCA	6	1398	1404	+	Zea mays	anaerobic induction
Acc06844.1	AcMADS57	ABRE	CACGTG	6	434	440	+	Arabidopsis thaliana	abscisic acid responsiveness
Acc06844.1	AcMADS57	ABRE	ACGTG	5	435	440	+	Arabidopsis thaliana	abscisic acid responsiveness
Acc06844.1	AcMADS57	ABRE	ACGTG	5	1078	1083	+	Arabidopsis thaliana	abscisic acid responsiveness
Acc06844.1	AcMADS57	ABRE	CACGTG	6	1090	1096	-	Arabidopsis thaliana	abscisic acid responsiveness
Acc06844.1	AcMADS57	ABRE	ACGTG	5	1091	1096	+	Arabidopsis thaliana	abscisic acid responsiveness
Acc06844.1	AcMADS57	Box 4	ATTAAT	6	340	346	+	Petroselinum crispum	light responsiveness
Acc06844.1	AcMADS57	Box 4	ATTAAT	6	1664	1670	-	Petroselinum crispum	light responsiveness
Acc06844.1	AcMADS57	GT1-motif	GGTTAA	6	331	337	-	Arabidopsis thaliana	light responsiveness
Acc06844.1	AcMADS57	GT1-motif	GGTTAA	6	535	541	+	Arabidopsis thaliana	light responsiveness
Acc06844.1	AcMADS57	G-box	TAACACGTAG	9	7	16	-	Brassica oleracea	light responsiveness
Acc06844.1	AcMADS57	G-box	CACGTG	6	434	440	+	Arabidopsis thaliana	light responsiveness
Acc06844.1	AcMADS57	G-box	TACGTG	6	1077	1083	+	Arabidopsis thaliana	light responsiveness
Acc06844.1	AcMADS57	G-box	GCCACGTGGA	10	1088	1098	-	Arabidopsis thaliana	light responsiveness
Acc06844.1	AcMADS57	G-box	CACGTG	6	1090	1096	-	Arabidopsis thaliana	light responsiveness
Acc06844.1	AcMADS57	Box II	CCACGTGGC	9	1089	1098	+	Petroselinum crispum	light responsiveness
Acc06844.1	AcMADS57	TGACG-motif	TGACG	5	835	840	-	Hordeum vulgare	MeJA-responsiveness
Acc06844.1	AcMADS57	G-Box	CACGTG	6	434	440	+	Pisum sativum	light responsiveness
Acc06844.1	AcMADS57	G-Box	TCCACATGGCA	10	1088	1098	+	Triticum aestivum	light responsiveness
Acc06844.1	AcMADS57	G-Box	CACGTG	6	1090	1096	-	Pisum sativum	light responsiveness
Acc06844.1	AcMADS57	CGTCA-motif	CGTCA	5	835	840	+	Hordeum vulgare	MeJA-responsiveness
Acc06844.1	AcMADS57	AE-box	AGAAACAA	8	1870	1878	-	Arabidopsis thaliana	light responsiveness
Acc06826.1	AcMADS58	ARE	AAACCA	6	130	136	-	Zea mays	anaerobic induction
Acc06826.1	AcMADS58	ARE	AAACCA	6	1721	1727	-	Zea mays	anaerobic induction
Acc06826.1	AcMADS58	ARE	AAACCA	6	1811	1817	-	Zea mays	anaerobic induction
Acc06826.1	AcMADS58	ATCT-motif	AATCTAATCC	9	331	340	-	Pisum sativum	light responsiveness
Acc06826.1	AcMADS58	TCCC-motif	TCTCCCT	7	1595	1602	-	Spinacia oleracea	light responsiveness
Acc06826.1	AcMADS58	TCCC-motif	TCTCCCT	7	1649	1656	+	Spinacia oleracea	light responsiveness
Acc06826.1	AcMADS58	CGTCA-motif	CGTCA	5	582	587	-	Hordeum vulgare	MeJA-responsiveness
Acc06826.1	AcMADS58	MBS	CAACTG	6	1865	1871	+	Arabidopsis thaliana	drought-inducibility
Acc06826.1	AcMADS58	TGACG-motif	TGACG	5	582	587	+	Hordeum vulgare	MeJA-responsiveness
Acc06826.1	AcMADS58	P-box	CCTTTTG	7	1621	1628	+	Oryza sativa	gibberellin-responsiveness
Acc06826.1	AcMADS58	P-box	CCTTTTG	7	1693	1700	+	Oryza sativa	gibberellin-responsiveness
Acc06826.1	AcMADS58	MRE	AACCTAA	7	707	714	+	Petroselinum crispum	light responsiveness
Acc06826.1	AcMADS58	MRE	AACCTAA	7	1774	1781	+	Petroselinum crispum	light responsiveness
Acc06826.1	AcMADS58	Box 4	ATTAAT	6	156	162	+	Petroselinum crispum	light responsiveness
Acc06826.1	AcMADS58	Box 4	ATTAAT	6	160	166	+	Petroselinum crispum	light responsiveness
Acc06826.1	AcMADS58	GCN4_motif	TGAGTCA	7	764	771	+	Oryza sativa	endosperm expression
Acc06819.1	AcMADS59	ABRE	ACGTG	5	1455	1460	-	Arabidopsis thaliana	abscisic acid responsiveness
Acc06819.1	AcMADS59	MRE	AACCTAA	7	152	159	-	Petroselinum crispum	light responsiveness
Acc06819.1	AcMADS59	Box 4	ATTAAT	6	169	175	+	Petroselinum crispum	light responsiveness
Acc06819.1	AcMADS59	Box 4	ATTAAT	6	1665	1671	-	Petroselinum crispum	light responsiveness
Acc06819.1	AcMADS59	Box 4	ATTAAT	6	1872	1878	-	Petroselinum crispum	light responsiveness
Acc06819.1	AcMADS59	TCA-element	CCATCTTTTT	9	268	277	-	Nicotiana tabacum	salicylic acid responsiveness
Acc06819.1	AcMADS59	TCA-element	CCATCTTTTT	9	1672	1681	+	Nicotiana tabacum	salicylic acid responsiveness
Acc06819.1	AcMADS59	G-Box	CACGTT	6	1455	1461	+	Pisum sativum	light responsiveness
Acc06819.1	AcMADS59	MBS	CAACTG	6	1330	1336	-	Arabidopsis thaliana	drought-inducibility
Acc06819.1	AcMADS59	TC-rich repeats	ATTCTCTAAC	10	613	623	-	Nicotiana tabacum	defense and stress responsiveness
Acc06819.1	AcMADS59	TC-rich repeats	GTTTTCTTAC	9	758	767	+	Nicotiana tabacum	defense and stress responsiveness
Acc06819.1	AcMADS59	TC-rich repeats	GTTTTCTTAC	9	1953	1962	-	Nicotiana tabacum	defense and stress responsiveness
Acc06819.1	AcMADS59	TCT-motif	TCTTAC	6	762	768	+	Arabidopsis thaliana	light responsiveness
Acc06819.1	AcMADS59	TCT-motif	TCTTAC	6	897	903	-	Arabidopsis thaliana	light responsiveness
Acc06819.1	AcMADS59	TCT-motif	TCTTAC	6	1557	1563	-	Arabidopsis thaliana	light responsiveness
Acc06819.1	AcMADS59	CAT-box	GCCACT	6	1302	1308	+	Arabidopsis thaliana	meristem expression
Acc06819.1	AcMADS59	ARE	AAACCA	6	34	40	+	Zea mays	anaerobic induction
Acc06819.1	AcMADS59	ARE	AAACCA	6	937	943	-	Zea mays	anaerobic induction
Acc06819.1	AcMADS59	ARE	AAACCA	6	1777	1783	-	Zea mays	anaerobic induction
Acc06819.1	AcMADS59	TATC-box	TATCCCA	7	909	916	+	Oryza sativa	gibberellin-responsiveness
Acc06819.1	AcMADS59	AE-box	AGAAACTT	8	927	935	+	Arabidopsis thaliana	light responsiveness
Acc06819.1	AcMADS59	AE-box	AGAAACTT	8	1627	1635	-	Arabidopsis thaliana	light responsiveness
Acc06804.1	AcMADS60	TCA-element	CCATCTTTTT	9	1948	1957	+	Nicotiana tabacum	salicylic acid responsiveness
Acc06804.1	AcMADS60	GT1-motif	GGTTAA	6	823	829	+	Arabidopsis thaliana	light responsiveness
Acc06804.1	AcMADS60	Gap-box	CAAATGAA(A/G)A	9	636	645	+	Arabidopsis thaliana	light responsiveness
Acc06804.1	AcMADS60	ABRE	ACGTG	5	1535	1540	+	Arabidopsis thaliana	abscisic acid responsiveness
Acc06804.1	AcMADS60	Box 4	ATTAAT	6	192	198	+	Petroselinum crispum	light responsiveness
Acc06804.1	AcMADS60	Box 4	ATTAAT	6	417	423	+	Petroselinum crispum	light responsiveness
Acc06804.1	AcMADS60	Box 4	ATTAAT	6	987	993	+	Petroselinum crispum	light responsiveness
Acc06804.1	AcMADS60	ARE	AAACCA	6	1790	1796	-	Zea mays	anaerobic induction
Acc06804.1	AcMADS60	AE-box	AGAAACAA	8	714	722	+	Arabidopsis thaliana	light responsiveness
Acc06804.1	AcMADS60	AE-box	AGAAACTT	8	1700	1708	-	Arabidopsis thaliana	light responsiveness
Acc06804.1	AcMADS60	TC-rich repeats	GTTTTCTTAC	9	1612	1621	-	Nicotiana tabacum	defense and stress responsiveness
Acc06804.1	AcMADS60	TGACG-motif	TGACG	5	1204	1209	-	Hordeum vulgare	MeJA-responsiveness
Acc06804.1	AcMADS60	AT1-motif	AATTATTTTTTATT	13	104	117	-	Solanum tuberosum	light responsiveness
Acc06804.1	AcMADS60	AT1-motif	AATTATTTTTTATT	14	111	125	+	Solanum tuberosum	light responsiveness
Acc06804.1	AcMADS60	G-Box	CACGTT	6	1534	1540	-	Pisum sativum	light responsiveness
Acc06804.1	AcMADS60	CGTCA-motif	CGTCA	5	1204	1209	+	Hordeum vulgare	MeJA-responsiveness
Acc06804.1	AcMADS60	TCCC-motif	TCTCCCT	7	674	681	+	Spinacia oleracea	light responsiveness
Acc06804.1	AcMADS60	Pc-CMA2a	CAGCCAATCACAG	12	1168	1180	-	Pisum sativum	light responsiveness
Acc06804.1	AcMADS60	GATA-motif	GATAGGA	7	1861	1868	-	Arabidopsis thaliana	light responsiveness
Acc21332.1	AcMADS61	TCA-element	CCATCTTTTT	9	1601	1610	-	Nicotiana tabacum	salicylic acid responsiveness
Acc21332.1	AcMADS61	chs-CMA1a	TTACTTAA	8	1171	1179	-	Daucus carota	light responsiveness
Acc21332.1	AcMADS61	Box 4	ATTAAT	6	483	489	+	Petroselinum crispum	light responsiveness
Acc21332.1	AcMADS61	Box 4	ATTAAT	6	1646	1652	-	Petroselinum crispum	light responsiveness
Acc21332.1	AcMADS61	Box 4	ATTAAT	6	1650	1656	-	Petroselinum crispum	light responsiveness
Acc21332.1	AcMADS61	LAMP-element	CTTTATCA	8	127	135	-	Pisum sativum	light responsiveness
Acc21332.1	AcMADS61	ARE	AAACCA	6	578	584	+	Zea mays	anaerobic induction
Acc21332.1	AcMADS61	ARE	AAACCA	6	1104	1110	-	Zea mays	anaerobic induction
Acc21332.1	AcMADS61	TCT-motif	TCTTAC	6	1930	1936	+	Arabidopsis thaliana	light responsiveness
Acc21332.1	AcMADS61	GATA-motif	AAGATAAGATT	10	1357	1367	+	Arabidopsis thaliana	light responsiveness
Acc21359.1	AcMADS62	TCA-element	CCATCTTTTT	9	1626	1635	-	Nicotiana tabacum	salicylic acid responsiveness
Acc21359.1	AcMADS62	GT1-motif	GGTTAA	6	1056	1062	+	Arabidopsis thaliana	light responsiveness
Acc21359.1	AcMADS62	GT1-motif	GGTTAAT	7	1183	1190	+	Avena sativa	light responsiveness
Acc21359.1	AcMADS62	GT1-motif	GGTTAAT	7	1605	1612	-	Avena sativa	light responsiveness
Acc21359.1	AcMADS62	GT1-motif	GGTTAA	6	1606	1612	-	Arabidopsis thaliana	light responsiveness
Acc21359.1	AcMADS62	GT1-motif	GGTTAA	6	1657	1663	+	Arabidopsis thaliana	light responsiveness
Acc21359.1	AcMADS62	ACE	CTAACGTATT	9	1877	1886	+	Petroselinum crispum	light responsiveness
Acc21359.1	AcMADS62	O2-site	GTTGACGTGA	9	1473	1482	+	Zea mays	zein metabolism regulation
Acc21359.1	AcMADS62	ATC-motif	AGTAATCT	8	1769	1777	-	Spinacia oleracea	light responsiveness
Acc21359.1	AcMADS62	AT-rich element	ATAGAAATCAA	10	1548	1558	+	Glycine max	AT-rich DNA binding protein (ATBP-1)
Acc21359.1	AcMADS62	Box 4	ATTAAT	6	96	102	+	Petroselinum crispum	light responsiveness
Acc21359.1	AcMADS62	Box 4	ATTAAT	6	1222	1228	-	Petroselinum crispum	light responsiveness
Acc21359.1	AcMADS62	MRE	AACCTAA	7	1053	1060	-	Petroselinum crispum	light responsiveness
Acc21359.1	AcMADS62	MRE	AACCTAA	7	1729	1736	-	Petroselinum crispum	light responsiveness
Acc21359.1	AcMADS62	ARE	AAACCA	6	317	323	-	Zea mays	anaerobic induction
Acc21359.1	AcMADS62	ARE	AAACCA	6	1023	1029	-	Zea mays	anaerobic induction
Acc21359.1	AcMADS62	ARE	AAACCA	6	1847	1853	-	Zea mays	anaerobic induction
Acc21359.1	AcMADS62	AE-box	AGAAACTT	8	948	956	-	Arabidopsis thaliana	light responsiveness
Acc21359.1	AcMADS62	TC-rich repeats	GTTTTCTTAC	9	286	295	-	Nicotiana tabacum	defense and stress responsiveness
Acc21359.1	AcMADS62	TC-rich repeats	ATTCTCTAAC	9	1963	1972	+	Nicotiana tabacum	defense and stress responsiveness
Acc21359.1	AcMADS62	TGACG-motif	TGACG	5	64	69	+	Hordeum vulgare	MeJA-responsiveness
Acc21359.1	AcMADS62	MBS	CAACTG	6	377	383	-	Arabidopsis thaliana	drought-inducibility
Acc21359.1	AcMADS62	MBSI	aaaAaaC(G/C)GTTA	10.5	1176	1186.5	+	Petunia hybrida	flavonoid biosynthetic genes regulation
Acc21359.1	AcMADS62	CGTCA-motif	CGTCA	5	64	69	-	Hordeum vulgare	MeJA-responsiveness
Acc21359.1	AcMADS62	circadian	CAAAGATATC	9	1571	1580	+	Lycopersicon esculentum	circadian control
Acc23601.1	AcMADS63	ARE	AAACCA	6	116	122	-	Zea mays	anaerobic induction
Acc23601.1	AcMADS63	chs-CMA2b	GAACCTACACAC	11	946	957	-	Hordeum vulgare	light responsiveness
Acc23601.1	AcMADS63	CGTCA-motif	CGTCA	5	523	528	-	Hordeum vulgare	MeJA-responsiveness
Acc23601.1	AcMADS63	CGTCA-motif	CGTCA	5	1573	1578	+	Hordeum vulgare	MeJA-responsiveness
Acc23601.1	AcMADS63	TCCC-motif	TCTCCCT	7	1906	1913	+	Spinacia oleracea	light responsiveness
Acc23601.1	AcMADS63	G-Box	CACGTT	6	1552	1558	+	Pisum sativum	light responsiveness
Acc23601.1	AcMADS63	TGACG-motif	TGACG	5	523	528	+	Hordeum vulgare	MeJA-responsiveness
Acc23601.1	AcMADS63	TGACG-motif	TGACG	5	1573	1578	-	Hordeum vulgare	MeJA-responsiveness
Acc23601.1	AcMADS63	AT1-motif	AATTATTTTTTATT	13	855	868	-	Solanum tuberosum	light responsiveness
Acc23601.1	AcMADS63	O2-site	GATGACATGG	9	1716	1725	-	Zea mays	zein metabolism regulation
Acc23601.1	AcMADS63	P-box	CCTTTTG	7	87	94	-	Oryza sativa	gibberellin-responsiveness
Acc23601.1	AcMADS63	GT1-motif	GGTTAAT	7	1480	1487	-	Avena sativa	light responsiveness
Acc23601.1	AcMADS63	GT1-motif	GGTTAA	6	1481	1487	-	Arabidopsis thaliana	light responsiveness
Acc23601.1	AcMADS63	TCA-element	CCATCTTTTT	9	681	690	-	Nicotiana tabacum	salicylic acid responsiveness
Acc23601.1	AcMADS63	Box 4	ATTAAT	6	233	239	+	Petroselinum crispum	light responsiveness
Acc23601.1	AcMADS63	Box 4	ATTAAT	6	594	600	+	Petroselinum crispum	light responsiveness
Acc23601.1	AcMADS63	Box 4	ATTAAT	6	623	629	+	Petroselinum crispum	light responsiveness
Acc23601.1	AcMADS63	HD-Zip 1	CAAT(A/T)ATTG	8.5	558	566.5	+	Arabidopsis thaliana	palisade mesophyll cells
Acc23601.1	AcMADS63	ABRE	ACGTG	5	1552	1557	-	Arabidopsis thaliana	abscisic acid responsiveness
Acc23884.1	AcMADS64	ARE	AAACCA	6	8	14	-	Zea mays	anaerobic induction
Acc23884.1	AcMADS64	Sp1	GGGCGG	6	1366	1372	-	Oryza sativa	light responsiveness
Acc23884.1	AcMADS64	I-box	GATAAGGGT	9	907	916	+	Arabidopsis thaliana	light responsiveness
Acc23884.1	AcMADS64	MBS	CAACTG	6	265	271	-	Arabidopsis thaliana	drought-inducibility
Acc23884.1	AcMADS64	TCCC-motif	TCTCCCT	7	1359	1366	+	Spinacia oleracea	light responsiveness
Acc23884.1	AcMADS64	TCCC-motif	TCTCCCT	7	1372	1379	+	Spinacia oleracea	light responsiveness
Acc23884.1	AcMADS64	circadian	CAAAGATATC	9	376	385	-	Lycopersicon esculentum	circadian control
Acc23884.1	AcMADS64	GT1-motif	GGTTAA	6	1257	1263	-	Arabidopsis thaliana	light responsiveness
Acc23884.1	AcMADS64	GT1-motif	GTGTGTGAA	9	1917	1926	+	Solanum tuberosum	light responsiveness
Acc23884.1	AcMADS64	TGA-element	AACGAC	6	1757	1763	-	Brassica oleracea	gibberellin-responsiveness
Acc23884.1	AcMADS64	G-box	TACGTG	6	729	735	-	Arabidopsis thaliana	light responsiveness
Acc23884.1	AcMADS64	ABRE	ACGTG	5	729	734	-	Arabidopsis thaliana	abscisic acid responsiveness
Acc23884.1	AcMADS64	AT-rich element	ATAGAAATCAA	10	100	110	+	Glycine max	AT-rich DNA binding protein (ATBP-1)
Acc23884.1	AcMADS64	AT-rich element	ATAGAAATCAA	10	848	858	-	Glycine max	AT-rich DNA binding protein (ATBP-1)
Acc23884.1	AcMADS64	MRE	AACCTAA	7	200	207	+	Petroselinum crispum	light responsiveness
Acc23884.1	AcMADS64	Box 4	ATTAAT	6	257	263	+	Petroselinum crispum	light responsiveness
Acc24088.1	AcMADS65	GA-motif	ATAGATAA	8	1213	1221	-	Arabidopsis thaliana	light responsiveness
Acc24088.1	AcMADS65	Box 4	ATTAAT	6	282	288	+	Petroselinum crispum	light responsiveness
Acc24088.1	AcMADS65	Box 4	ATTAAT	6	746	752	+	Petroselinum crispum	light responsiveness
Acc24088.1	AcMADS65	GT1-motif	GGTTAA	6	734	740	+	Arabidopsis thaliana	light responsiveness
Acc24088.1	AcMADS65	GT1-motif	GGTTAAT	7	1714	1721	+	Avena sativa	light responsiveness
Acc24088.1	AcMADS65	GT1-motif	GGTTAA	6	1735	1741	+	Arabidopsis thaliana	light responsiveness
Acc24088.1	AcMADS65	TCA-element	CCATCTTTTT	9	12	21	+	Nicotiana tabacum	salicylic acid responsiveness
Acc24088.1	AcMADS65	TCA-element	CCATCTTTTT	9	663	672	+	Nicotiana tabacum	salicylic acid responsiveness
Acc24088.1	AcMADS65	P-box	CCTTTTG	7	1730	1737	-	Oryza sativa	gibberellin-responsiveness
Acc24088.1	AcMADS65	O2-site	GATGATGTGG	9	1515	1524	-	Zea mays	zein metabolism regulation
Acc24088.1	AcMADS65	AuxRR-core	GGTCCAT	7	1565	1572	+	Nicotiana tabacum	auxin responsiveness
Acc24088.1	AcMADS65	AAAC-motif	CAATCAAAACCT	11	763	774	+	Spinacia oleracea	light responsiveness
Acc24088.1	AcMADS65	MBS	CAACTG	6	1792	1798	-	Arabidopsis thaliana	drought-inducibility
Acc24088.1	AcMADS65	TGACG-motif	TGACG	5	819	824	-	Hordeum vulgare	MeJA-responsiveness
Acc24088.1	AcMADS65	TGACG-motif	TGACG	5	1184	1189	+	Hordeum vulgare	MeJA-responsiveness
Acc24088.1	AcMADS65	CGTCA-motif	CGTCA	5	819	824	+	Hordeum vulgare	MeJA-responsiveness
Acc24088.1	AcMADS65	CGTCA-motif	CGTCA	5	1184	1189	-	Hordeum vulgare	MeJA-responsiveness
Acc24088.1	AcMADS65	I-box	GTATAAGGCC	9	1814	1823	-	Larix laricina	light responsiveness
Acc24088.1	AcMADS65	ARE	AAACCA	6	1166	1172	-	Zea mays	anaerobic induction
Acc24088.1	AcMADS65	ARE	AAACCA	6	1236	1242	-	Zea mays	anaerobic induction
Acc24088.1	AcMADS65	ARE	AAACCA	6	1824	1830	+	Zea mays	anaerobic induction
Acc24088.1	AcMADS65	ATCT-motif	AATCTAATCC	9	91	100	-	Pisum sativum	light responsiveness
Acc24088.1	AcMADS65	AE-box	AGAAACAA	8	1267	1275	-	Arabidopsis thaliana	light responsiveness
Acc24142.1	AcMADS66	GATA-motif	GATAGGG	7	1644	1651	+	Pisum sativum	light responsiveness
Acc24142.1	AcMADS66	CGTCA-motif	CGTCA	5	452	457	-	Hordeum vulgare	MeJA-responsiveness
Acc24142.1	AcMADS66	CGTCA-motif	CGTCA	5	646	651	+	Hordeum vulgare	MeJA-responsiveness
Acc24142.1	AcMADS66	CGTCA-motif	CGTCA	5	1059	1064	-	Hordeum vulgare	MeJA-responsiveness
Acc24142.1	AcMADS66	G-Box	CACGTT	6	1736	1742	-	Pisum sativum	light responsiveness
Acc24142.1	AcMADS66	MBS	CAACTG	6	270	276	+	Arabidopsis thaliana	drought-inducibility
Acc24142.1	AcMADS66	MBS	CAACTG	6	684	690	-	Arabidopsis thaliana	drought-inducibility
Acc24142.1	AcMADS66	MBS	CAACTG	6	937	943	+	Arabidopsis thaliana	drought-inducibility
Acc24142.1	AcMADS66	MBS	CAACTG	6	1207	1213	-	Arabidopsis thaliana	drought-inducibility
Acc24142.1	AcMADS66	MBS	CAACTG	6	1480	1486	-	Arabidopsis thaliana	drought-inducibility
Acc24142.1	AcMADS66	TGACG-motif	TGACG	5	452	457	+	Hordeum vulgare	MeJA-responsiveness
Acc24142.1	AcMADS66	TGACG-motif	TGACG	5	646	651	-	Hordeum vulgare	MeJA-responsiveness
Acc24142.1	AcMADS66	TGACG-motif	TGACG	5	1059	1064	+	Hordeum vulgare	MeJA-responsiveness
Acc24142.1	AcMADS66	CAT-box	GCCACT	6	1275	1281	+	Arabidopsis thaliana	meristem expression
Acc24142.1	AcMADS66	LTR	CCGAAA	6	476	482	-	Hordeum vulgare	low-temperature responsiveness
Acc24142.1	AcMADS66	ARE	AAACCA	6	69	75	-	Zea mays	anaerobic induction
Acc24142.1	AcMADS66	ARE	AAACCA	6	106	112	-	Zea mays	anaerobic induction
Acc24142.1	AcMADS66	ARE	AAACCA	6	675	681	-	Zea mays	anaerobic induction
Acc24142.1	AcMADS66	ARE	AAACCA	6	1960	1966	+	Zea mays	anaerobic induction
Acc24142.1	AcMADS66	Box 4	ATTAAT	6	748	754	+	Petroselinum crispum	light responsiveness
Acc24142.1	AcMADS66	Box 4	ATTAAT	6	1190	1196	-	Petroselinum crispum	light responsiveness
Acc24142.1	AcMADS66	Box 4	ATTAAT	6	1597	1603	-	Petroselinum crispum	light responsiveness
Acc24142.1	AcMADS66	ABRE	ACGTG	5	252	257	-	Arabidopsis thaliana	abscisic acid responsiveness
Acc24142.1	AcMADS66	ABRE	ACGTG	5	698	703	+	Arabidopsis thaliana	abscisic acid responsiveness
Acc24142.1	AcMADS66	ABRE	ACGTG	5	1737	1742	+	Arabidopsis thaliana	abscisic acid responsiveness
Acc24142.1	AcMADS66	GCN4_motif	TGAGTCA	7	806	813	+	Oryza sativa	endosperm expression
Acc24142.1	AcMADS66	O2-site	GATGATGTGG	9	1377	1386	+	Zea mays	zein metabolism regulation
Acc24142.1	AcMADS66	AuxRR-core	GGTCCAT	7	385	392	+	Nicotiana tabacum	auxin responsiveness
Acc24142.1	AcMADS66	G-box	CACGTC	6	252	258	+	Zea mays	light responsiveness
Acc24142.1	AcMADS66	G-box	CACGAC	6	327	333	+	Zea mays	light responsiveness
Acc24142.1	AcMADS66	G-box	CACGAC	6	497	503	+	Zea mays	light responsiveness
Acc24142.1	AcMADS66	G-box	CACGAC	6	671	677	-	Zea mays	light responsiveness
Acc24142.1	AcMADS66	G-box	TACGTG	6	697	703	+	Arabidopsis thaliana	light responsiveness
Acc24142.1	AcMADS66	GT1-motif	GGTTAA	6	1631	1637	-	Arabidopsis thaliana	light responsiveness
Acc24145.1	AcMADS67	TATC-box	TATCCCA	7	211	218	-	Oryza sativa	gibberellin-responsiveness
Acc24145.1	AcMADS67	TATC-box	TATCCCA	7	715	722	-	Oryza sativa	gibberellin-responsiveness
Acc24145.1	AcMADS67	TATC-box	TATCCCA	7	843	850	-	Oryza sativa	gibberellin-responsiveness
Acc24145.1	AcMADS67	AE-box	AGAAACAA	8	763	771	-	Arabidopsis thaliana	light responsiveness
Acc24145.1	AcMADS67	LTR	CCGAAA	6	651	657	-	Hordeum vulgare	low-temperature responsiveness
Acc24145.1	AcMADS67	ARE	AAACCA	6	486	492	+	Zea mays	anaerobic induction
Acc24145.1	AcMADS67	ARE	AAACCA	6	1332	1338	-	Zea mays	anaerobic induction
Acc24145.1	AcMADS67	I-box	AAGATAAGGCT	10	15	25	-	Gossypium hirsutum	light responsiveness
Acc24145.1	AcMADS67	I-box	AGATAAGG	8	17	25	-	Triticum aestivum	light responsiveness
Acc24145.1	AcMADS67	I-box	AGATAAGG	8	585	593	+	Triticum aestivum	light responsiveness
Acc24145.1	AcMADS67	I-box	cCATATCCAAT	10	1130	1140	+	Flaveria trinervia	light responsiveness
Acc24145.1	AcMADS67	GARE-motif	TCTGTTG	7	1929	1936	+	Brassica oleracea	gibberellin-responsiveness
Acc24145.1	AcMADS67	CGTCA-motif	CGTCA	5	1322	1327	+	Hordeum vulgare	MeJA-responsiveness
Acc24145.1	AcMADS67	CGTCA-motif	CGTCA	5	1909	1914	-	Hordeum vulgare	MeJA-responsiveness
Acc24145.1	AcMADS67	circadian	CAAAGATATC	9	285	294	+	Lycopersicon esculentum	circadian control
Acc24145.1	AcMADS67	G-Box	CACGTT	6	507	513	+	Pisum sativum	light responsiveness
Acc24145.1	AcMADS67	MBS	CAACTG	6	1764	1770	+	Arabidopsis thaliana	drought-inducibility
Acc24145.1	AcMADS67	CAT-box	GCCACT	6	1230	1236	+	Arabidopsis thaliana	meristem expression
Acc24145.1	AcMADS67	TGACG-motif	TGACG	5	1322	1327	-	Hordeum vulgare	MeJA-responsiveness
Acc24145.1	AcMADS67	TGACG-motif	TGACG	5	1909	1914	+	Hordeum vulgare	MeJA-responsiveness
Acc24145.1	AcMADS67	GT1-motif	GGTTAA	6	417	423	+	Arabidopsis thaliana	light responsiveness
Acc24145.1	AcMADS67	GT1-motif	GGTTAA	6	1485	1491	-	Arabidopsis thaliana	light responsiveness
Acc24145.1	AcMADS67	GT1-motif	GGTTAA	6	1580	1586	+	Arabidopsis thaliana	light responsiveness
Acc24145.1	AcMADS67	GT1-motif	GGTTAA	6	1945	1951	+	Arabidopsis thaliana	light responsiveness
Acc24145.1	AcMADS67	TCA-element	TCAGAAGAGG	10	1405	1415	+	Brassica oleracea	salicylic acid responsiveness
Acc24145.1	AcMADS67	ABRE	ACGTG	5	507	512	-	Arabidopsis thaliana	abscisic acid responsiveness
Acc24145.1	AcMADS67	CAG-motif	GAAAGGCAGAC	10	944	954	-	Arabidopsis thaliana	light responsiveness
Acc24145.1	AcMADS67	chs-CMA1a	TTACTTAA	8	1801	1809	+	Daucus carota	light responsiveness
Acc24404.1	AcMADS68	TCT-motif	TCTTAC	6	1523	1529	-	Arabidopsis thaliana	light responsiveness
Acc24404.1	AcMADS68	MSA-like	TCAAACGGT	9	603	612	-	Catharanthus roseus	cell cycle regulation
Acc24404.1	AcMADS68	TGACG-motif	TGACG	5	1241	1246	+	Hordeum vulgare	MeJA-responsiveness
Acc24404.1	AcMADS68	TGACG-motif	TGACG	5	1773	1778	-	Hordeum vulgare	MeJA-responsiveness
Acc24404.1	AcMADS68	MBS	CAACTG	6	544	550	-	Arabidopsis thaliana	drought-inducibility
Acc24404.1	AcMADS68	CGTCA-motif	CGTCA	5	1241	1246	-	Hordeum vulgare	MeJA-responsiveness
Acc24404.1	AcMADS68	CGTCA-motif	CGTCA	5	1773	1778	+	Hordeum vulgare	MeJA-responsiveness
Acc24404.1	AcMADS68	MBSI	aaaAaaC(G/C)GTTA	10.5	827	837.5	+	Petunia hybrida	flavonoid biosynthetic genes regulation
Acc24404.1	AcMADS68	GATA-motif	GATAGGA	7	1136	1143	+	Arabidopsis thaliana	light responsiveness
Acc24404.1	AcMADS68	I-box	GTATAAGGCC	9	1799	1808	-	Larix laricina	light responsiveness
Acc24404.1	AcMADS68	ARE	AAACCA	6	1083	1089	+	Zea mays	anaerobic induction
Acc24404.1	AcMADS68	GARE-motif	TCTGTTG	7	344	351	+	Brassica oleracea	gibberellin-responsiveness
Acc24404.1	AcMADS68	GTGGC-motif	CAGCGTGTGGC	10	1710	1720	-	Hordeum vulgare	light responsiveness
Acc24404.1	AcMADS68	LTR	CCGAAA	6	1891	1897	+	Hordeum vulgare	low-temperature responsiveness
Acc24404.1	AcMADS68	TATC-box	TATCCCA	7	1588	1595	-	Oryza sativa	gibberellin-responsiveness
Acc24404.1	AcMADS68	ABRE	ACGTG	5	235	240	+	Arabidopsis thaliana	abscisic acid responsiveness
Acc24404.1	AcMADS68	ABRE	ACGTG	5	1243	1248	+	Arabidopsis thaliana	abscisic acid responsiveness
Acc24404.1	AcMADS68	ABRE	AACCCGG	7	1952	1959	+	Arabidopsis thaliana	abscisic acid responsiveness
Acc24404.1	AcMADS68	HD-Zip 1	CAAT(A/T)ATTG	8.5	1914	1922.5	-	Arabidopsis thaliana	palisade mesophyll cells
Acc24404.1	AcMADS68	Box 4	ATTAAT	6	254	260	+	Petroselinum crispum	light responsiveness
Acc24404.1	AcMADS68	Box 4	ATTAAT	6	1165	1171	-	Petroselinum crispum	light responsiveness
Acc24404.1	AcMADS68	Box 4	ATTAAT	6	1486	1492	-	Petroselinum crispum	light responsiveness
Acc24404.1	AcMADS68	MRE	AACCTAA	7	1399	1406	-	Petroselinum crispum	light responsiveness
Acc24404.1	AcMADS68	TCA-element	CCATCTTTTT	9	1581	1590	-	Nicotiana tabacum	salicylic acid responsiveness
Acc24404.1	AcMADS68	GT1-motif	GGTTAA	6	1402	1408	+	Arabidopsis thaliana	light responsiveness
Acc24404.1	AcMADS68	GT1-motif	GGTTAA	6	1448	1454	-	Arabidopsis thaliana	light responsiveness
Acc24404.1	AcMADS68	G-box	TACGTG	6	234	240	+	Arabidopsis thaliana	light responsiveness
Acc24404.1	AcMADS68	G-box	CAGACGTGGCA	10	1240	1250	+	Nicotiana plumbaginifolia	light responsiveness
Acc24404.1	AcMADS68	G-box	CACGTC	6	1242	1248	-	Zea mays	light responsiveness
Acc24404.1	AcMADS68	P-box	CCTTTTG	7	432	439	+	Oryza sativa	gibberellin-responsiveness
Acc24405.1	AcMADS69	Box 4	ATTAAT	6	1111	1117	-	Petroselinum crispum	light responsiveness
Acc24405.1	AcMADS69	Box 4	ATTAAT	6	1161	1167	-	Petroselinum crispum	light responsiveness
Acc24405.1	AcMADS69	Box 4	ATTAAT	6	1335	1341	-	Petroselinum crispum	light responsiveness
Acc24405.1	AcMADS69	Box 4	ATTAAT	6	1739	1745	-	Petroselinum crispum	light responsiveness
Acc24405.1	AcMADS69	chs-CMA1a	TTACTTAA	8	306	314	+	Daucus carota	light responsiveness
Acc24405.1	AcMADS69	ABRE	ACGTG	5	1946	1951	-	Arabidopsis thaliana	abscisic acid responsiveness
Acc24405.1	AcMADS69	HD-Zip 1	CAAT(A/T)ATTG	8.5	1904	1912.5	-	Arabidopsis thaliana	palisade mesophyll cells
Acc24405.1	AcMADS69	G-box	CACGTC	6	1946	1952	+	Zea mays	light responsiveness
Acc24405.1	AcMADS69	TGA-element	AACGAC	6	342	348	+	Brassica oleracea	gibberellin-responsiveness
Acc24405.1	AcMADS69	CCAAT-box	CAACGG	6	176	182	-	Hordeum vulgare	MYBHv1 binding site
Acc24405.1	AcMADS69	chs-CMA2a	TCACTTGA	8	353	361	+	Petroselinum crispum	light responsiveness
Acc24405.1	AcMADS69	TC-rich repeats	GTTTTCTTAC	9	648	657	+	Nicotiana tabacum	defense and stress responsiveness
Acc24405.1	AcMADS69	TC-rich repeats	ATTCTCTAAC	9	838	847	+	Nicotiana tabacum	defense and stress responsiveness
Acc24405.1	AcMADS69	CAT-box	GCCACT	6	141	147	-	Arabidopsis thaliana	meristem expression
Acc24405.1	AcMADS69	MBS	CAACTG	6	1415	1421	-	Arabidopsis thaliana	drought-inducibility
Acc24405.1	AcMADS69	MBS	CAACTG	6	1751	1757	-	Arabidopsis thaliana	drought-inducibility
Acc24405.1	AcMADS69	LTR	CCGAAA	6	1481	1487	-	Hordeum vulgare	low-temperature responsiveness
Acc24405.1	AcMADS69	LTR	CCGAAA	6	1881	1887	+	Hordeum vulgare	low-temperature responsiveness
Acc24405.1	AcMADS69	Sp1	GGGCGG	6	316	322	-	Oryza sativa	light responsiveness
Acc24405.1	AcMADS69	ARE	AAACCA	6	646	652	-	Zea mays	anaerobic induction
Acc24405.1	AcMADS69	ARE	AAACCA	6	676	682	-	Zea mays	anaerobic induction
Acc24405.1	AcMADS69	ARE	AAACCA	6	698	704	+	Zea mays	anaerobic induction
Acc24405.1	AcMADS69	GARE-motif	TCTGTTG	7	1613	1620	-	Brassica oleracea	gibberellin-responsiveness
Acc25178.1	AcMADS70	GT1-motif	GGTTAA	6	1787	1793	+	Arabidopsis thaliana	light responsiveness
Acc25178.1	AcMADS70	GT1-motif	GGTTAA	6	1938	1944	+	Arabidopsis thaliana	light responsiveness
Acc25178.1	AcMADS70	CCAAT-box	CAACGG	6	419	425	+	Hordeum vulgare	MYBHv1 binding site
Acc25178.1	AcMADS70	TCA-element	CCATCTTTTT	9	271	280	+	Nicotiana tabacum	salicylic acid responsiveness
Acc25178.1	AcMADS70	O2-site	GATGACATGG	9	818	827	-	Zea mays	zein metabolism regulation
Acc25178.1	AcMADS70	P-box	CCTTTTG	7	1750	1757	+	Oryza sativa	gibberellin-responsiveness
Acc25178.1	AcMADS70	TGA-element	AACGAC	6	1327	1333	-	Brassica oleracea	gibberellin-responsiveness
Acc25178.1	AcMADS70	MRE	AACCTAA	7	1562	1569	-	Petroselinum crispum	light responsiveness
Acc25178.1	AcMADS70	Box 4	ATTAAT	6	937	943	+	Petroselinum crispum	light responsiveness
Acc25178.1	AcMADS70	ARE	AAACCA	6	193	199	-	Zea mays	anaerobic induction
Acc25178.1	AcMADS70	AE-box	AGAAACAA	8	1421	1429	-	Arabidopsis thaliana	light responsiveness
Acc25178.1	AcMADS70	AE-box	AGAAACAA	8	1880	1888	-	Arabidopsis thaliana	light responsiveness
Acc25178.1	AcMADS70	TC-rich repeats	ATTCTCTAAC	9	1521	1530	+	Nicotiana tabacum	defense and stress responsiveness
Acc25178.1	AcMADS70	TCT-motif	TCTTAC	6	1663	1669	-	Arabidopsis thaliana	light responsiveness
Acc25178.1	AcMADS70	TCT-motif	TCTTAC	6	1756	1762	-	Arabidopsis thaliana	light responsiveness
Acc25178.1	AcMADS70	GATA-motif	AAGATAAGATT	10	1758	1768	+	Arabidopsis thaliana	light responsiveness
Acc25178.1	AcMADS70	TCCC-motif	TCTCCCT	7	253	260	-	Spinacia oleracea	light responsiveness
Acc25178.1	AcMADS70	circadian	CAAAGATATC	9	223	232	+	Lycopersicon esculentum	circadian control
Acc25507.1	AcMADS71	ARE	AAACCA	6	116	122	-	Zea mays	anaerobic induction
Acc25507.1	AcMADS71	I-box	GTATAAGGCC	9	1686	1695	-	Larix laricina	light responsiveness
Acc25507.1	AcMADS71	GARE-motif	TCTGTTG	7	595	602	-	Brassica oleracea	gibberellin-responsiveness
Acc25507.1	AcMADS71	TCCC-motif	TCTCCCT	7	897	904	-	Spinacia oleracea	light responsiveness
Acc25507.1	AcMADS71	CGTCA-motif	CGTCA	5	840	845	+	Hordeum vulgare	MeJA-responsiveness
Acc25507.1	AcMADS71	GATA-motif	GATAGGG	7	1210	1217	+	Pisum sativum	light responsiveness
Acc25507.1	AcMADS71	TGACG-motif	TGACG	5	840	845	-	Hordeum vulgare	MeJA-responsiveness
Acc25507.1	AcMADS71	G-box	CACGAC	6	508	514	+	Zea mays	light responsiveness
Acc25507.1	AcMADS71	P-box	CCTTTTG	7	71	78	+	Oryza sativa	gibberellin-responsiveness
Acc25507.1	AcMADS71	P-box	CCTTTTG	7	419	426	+	Oryza sativa	gibberellin-responsiveness
Acc25507.1	AcMADS71	GT1-motif	GGTTAAT	7	10	17	+	Avena sativa	light responsiveness
Acc25507.1	AcMADS71	GT1-motif	GGTTAA	6	561	567	-	Arabidopsis thaliana	light responsiveness
Acc25507.1	AcMADS71	GT1-motif	GGTTAA	6	739	745	-	Arabidopsis thaliana	light responsiveness
Acc25507.1	AcMADS71	GT1-motif	GGTTAAT	7	765	772	-	Avena sativa	light responsiveness
Acc25507.1	AcMADS71	GT1-motif	GGTTAA	6	766	772	-	Arabidopsis thaliana	light responsiveness
Acc25507.1	AcMADS71	Box 4	ATTAAT	6	34	40	+	Petroselinum crispum	light responsiveness
Acc25507.1	AcMADS71	Box 4	ATTAAT	6	348	354	+	Petroselinum crispum	light responsiveness
Acc25507.1	AcMADS71	Box 4	ATTAAT	6	1336	1342	-	Petroselinum crispum	light responsiveness
Acc25507.1	AcMADS71	Box 4	ATTAAT	6	1596	1602	-	Petroselinum crispum	light responsiveness
Acc25507.1	AcMADS71	Gap-box	CAAATGAA(A/G)A	9.5	1446	1455.5	-	Arabidopsis thaliana	light responsiveness
Acc21883.1	AcMADS72	GT1-motif	GGTTAA	6	1954	1960	-	Arabidopsis thaliana	light responsiveness
Acc21883.1	AcMADS72	TCA-element	CCATCTTTTT	9	1267	1276	-	Nicotiana tabacum	salicylic acid responsiveness
Acc21883.1	AcMADS72	O2-site	GATGATGTGG	9	649	658	-	Zea mays	zein metabolism regulation
Acc21883.1	AcMADS72	ABRE	ACGTG	5	506	511	-	Arabidopsis thaliana	abscisic acid responsiveness
Acc21883.1	AcMADS72	MRE	AACCTAA	7	1835	1842	+	Petroselinum crispum	light responsiveness
Acc21883.1	AcMADS72	Box 4	ATTAAT	6	51	57	+	Petroselinum crispum	light responsiveness
Acc21883.1	AcMADS72	Box 4	ATTAAT	6	1192	1198	-	Petroselinum crispum	light responsiveness
Acc21883.1	AcMADS72	Box 4	ATTAAT	6	1458	1464	-	Petroselinum crispum	light responsiveness
Acc21883.1	AcMADS72	ARE	AAACCA	6	1057	1063	-	Zea mays	anaerobic induction
Acc21883.1	AcMADS72	ARE	AAACCA	6	1370	1376	+	Zea mays	anaerobic induction
Acc21883.1	AcMADS72	GARE-motif	TCTGTTG	7	1671	1678	+	Brassica oleracea	gibberellin-responsiveness
Acc21883.1	AcMADS72	LAMP-element	CTTTATCA	8	500	508	+	Pisum sativum	light responsiveness
Acc21883.1	AcMADS72	G-Box	CACGTT	6	506	512	+	Pisum sativum	light responsiveness
Acc21883.1	AcMADS72	TGACG-motif	TGACG	5	18	23	+	Hordeum vulgare	MeJA-responsiveness
Acc21883.1	AcMADS72	TC-rich repeats	GTTTTCTTAC	9	395	404	+	Nicotiana tabacum	defense and stress responsiveness
Acc21883.1	AcMADS72	TCT-motif	TCTTAC	6	399	405	+	Arabidopsis thaliana	light responsiveness
Acc21883.1	AcMADS72	CGTCA-motif	CGTCA	5	18	23	-	Hordeum vulgare	MeJA-responsiveness
Acc22088.1	AcMADS73	G-box	ACACGTGT	8	156	164	+	Brassica napus	light responsiveness
Acc22088.1	AcMADS73	G-box	CACGTG	6	157	163	+	Arabidopsis thaliana	light responsiveness
Acc22088.1	AcMADS73	G-box	TACGTG	6	191	197	+	Arabidopsis thaliana	light responsiveness
Acc22088.1	AcMADS73	ACE	GACACGTATG	9	189	198	-	Petroselinum crispum	light responsiveness
Acc22088.1	AcMADS73	TGA-element	AACGAC	6	623	629	-	Brassica oleracea	gibberellin-responsiveness
Acc22088.1	AcMADS73	P-box	CCTTTTG	7	46	53	+	Oryza sativa	gibberellin-responsiveness
Acc22088.1	AcMADS73	P-box	CCTTTTG	7	96	103	-	Oryza sativa	gibberellin-responsiveness
Acc22088.1	AcMADS73	TCA-element	CCATCTTTTT	9	1032	1041	+	Nicotiana tabacum	salicylic acid responsiveness
Acc22088.1	AcMADS73	TCA-element	TCAGAAGAGG	9	1923	1932	+	Brassica oleracea	salicylic acid responsiveness
Acc22088.1	AcMADS73	Box 4	ATTAAT	6	513	519	+	Petroselinum crispum	light responsiveness
Acc22088.1	AcMADS73	Box 4	ATTAAT	6	911	917	+	Petroselinum crispum	light responsiveness
Acc22088.1	AcMADS73	ATC-motif	AGTAATCT	8	1511	1519	-	Spinacia oleracea	light responsiveness
Acc22088.1	AcMADS73	ABRE	GACACGTGGC	9	155	164	+	Triticum aestivum	abscisic acid responsiveness
Acc22088.1	AcMADS73	ABRE	CACGTG	6	157	163	+	Arabidopsis thaliana	abscisic acid responsiveness
Acc22088.1	AcMADS73	ABRE	ACGTG	5	158	163	+	Arabidopsis thaliana	abscisic acid responsiveness
Acc22088.1	AcMADS73	ABRE	TACGTGTC	8	191	199	+	Oryza sativa	abscisic acid responsiveness
Acc22088.1	AcMADS73	ABRE	ACGTG	5	192	197	+	Arabidopsis thaliana	abscisic acid responsiveness
Acc22088.1	AcMADS73	LTR	CCGAAA	6	356	362	-	Hordeum vulgare	low-temperature responsiveness
Acc22088.1	AcMADS73	LTR	CCGAAA	6	929	935	+	Hordeum vulgare	low-temperature responsiveness
Acc22088.1	AcMADS73	I-box	atGATAAGGTC	10	1627	1637	+	Helianthus annuus	light responsiveness
Acc22088.1	AcMADS73	I-box	TGATAATGT	9	1628	1637	+	Solanum tuberosum	light responsiveness
Acc22088.1	AcMADS73	GARE-motif	TCTGTTG	7	1794	1801	+	Brassica oleracea	gibberellin-responsiveness
Acc22088.1	AcMADS73	TCCC-motif	TCTCCCT	7	1979	1986	-	Spinacia oleracea	light responsiveness
Acc22088.1	AcMADS73	CGTCA-motif	CGTCA	5	1391	1396	+	Hordeum vulgare	MeJA-responsiveness
Acc22088.1	AcMADS73	TGACG-motif	TGACG	5	1391	1396	-	Hordeum vulgare	MeJA-responsiveness
Acc22088.1	AcMADS73	G-Box	CACGTG	6	157	163	+	Pisum sativum	light responsiveness
Acc22088.1	AcMADS73	MBS	CAACTG	6	862	868	-	Arabidopsis thaliana	drought-inducibility
Acc26505.1	AcMADS74	Box 4	ATTAAT	6	125	131	+	Petroselinum crispum	light responsiveness
Acc26505.1	AcMADS74	Box 4	ATTAAT	6	191	197	+	Petroselinum crispum	light responsiveness
Acc26505.1	AcMADS74	Box 4	ATTAAT	6	316	322	+	Petroselinum crispum	light responsiveness
Acc26505.1	AcMADS74	Box 4	ATTAAT	6	1064	1070	-	Petroselinum crispum	light responsiveness
Acc26505.1	AcMADS74	Box 4	ATTAAT	6	1484	1490	-	Petroselinum crispum	light responsiveness
Acc26505.1	AcMADS74	chs-CMA1a	TTACTTAA	8	1110	1118	+	Daucus carota	light responsiveness
Acc26505.1	AcMADS74	Gap-box	CAAATGAA(A/G)A	9.5	1220	1229.5	+	Arabidopsis thaliana	light responsiveness
Acc26505.1	AcMADS74	ABRE	ACGTG	5	1207	1212	+	Arabidopsis thaliana	abscisic acid responsiveness
Acc26505.1	AcMADS74	TGA-box	TGACGTAA	8	1882	1890	-	Glycine max	gibberellin-responsiveness
Acc26505.1	AcMADS74	CGTCA-motif	CGTCA	5	1859	1864	-	Hordeum vulgare	MeJA-responsiveness
Acc26505.1	AcMADS74	CGTCA-motif	CGTCA	5	1885	1890	+	Hordeum vulgare	MeJA-responsiveness
Acc26505.1	AcMADS74	chs-CMA2a	TCACTTGA	8	1635	1643	-	Petroselinum crispum	light responsiveness
Acc26505.1	AcMADS74	TGACG-motif	TGACG	5	1859	1864	+	Hordeum vulgare	MeJA-responsiveness
Acc26505.1	AcMADS74	TGACG-motif	TGACG	5	1885	1890	-	Hordeum vulgare	MeJA-responsiveness
Acc26505.1	AcMADS74	G-Box	CACGTT	6	1206	1212	-	Pisum sativum	light responsiveness
Acc26505.1	AcMADS74	LTR	CCGAAA	6	841	847	-	Hordeum vulgare	low-temperature responsiveness
Acc26505.1	AcMADS74	GARE-motif	TCTGTTG	7	946	953	+	Brassica oleracea	gibberellin-responsiveness
Acc26505.1	AcMADS74	ARE	AAACCA	6	532	538	-	Zea mays	anaerobic induction
Acc26505.1	AcMADS74	ARE	AAACCA	6	1605	1611	-	Zea mays	anaerobic induction
Acc26505.1	AcMADS74	Sp1	GGGCGG	6	207	213	+	Oryza sativa	light responsiveness
Acc26505.1	AcMADS74	Sp1	GGGCGG	6	1570	1576	+	Oryza sativa	light responsiveness
Acc26639.1	AcMADS75	TCT-motif	TCTTAC	6	457	463	-	Arabidopsis thaliana	light responsiveness
Acc26639.1	AcMADS75	TCT-motif	TCTTAC	6	1555	1561	-	Arabidopsis thaliana	light responsiveness
Acc26639.1	AcMADS75	TCT-motif	TCTTAC	6	1809	1815	-	Arabidopsis thaliana	light responsiveness
Acc26639.1	AcMADS75	G-Box	CACGTT	6	540	546	+	Pisum sativum	light responsiveness
Acc26639.1	AcMADS75	I-box	gGATAAGGTG	9	76	85	+	Zea mays	light responsiveness
Acc26639.1	AcMADS75	ARE	AAACCA	6	1000	1006	+	Zea mays	anaerobic induction
Acc26639.1	AcMADS75	ABRE	ACGTG	5	540	545	-	Arabidopsis thaliana	abscisic acid responsiveness
Acc26639.1	AcMADS75	Box 4	ATTAAT	6	54	60	+	Petroselinum crispum	light responsiveness
Acc26639.1	AcMADS75	Box 4	ATTAAT	6	841	847	+	Petroselinum crispum	light responsiveness
Acc26639.1	AcMADS75	Box 4	ATTAAT	6	1133	1139	-	Petroselinum crispum	light responsiveness
Acc26639.1	AcMADS75	Box 4	ATTAAT	6	1537	1543	-	Petroselinum crispum	light responsiveness
Acc26639.1	AcMADS75	Box 4	ATTAAT	6	1703	1709	-	Petroselinum crispum	light responsiveness
Acc26639.1	AcMADS75	ACA-motif	AATTACAGCCATT	12	1706	1718	+	Pisum sativum	light responsiveness
Acc26639.1	AcMADS75	GT1-motif	GTGTGTGAA	9	580	589	+	Solanum tuberosum	light responsiveness
Acc26639.1	AcMADS75	GT1-motif	GGTTAA	6	1201	1207	+	Arabidopsis thaliana	light responsiveness
Acc26639.1	AcMADS75	P-box	CCTTTTG	7	1825	1832	+	Oryza sativa	gibberellin-responsiveness
Acc26640.1	AcMADS76	Box 4	ATTAAT	6	499	505	+	Petroselinum crispum	light responsiveness
Acc26640.1	AcMADS76	Box 4	ATTAAT	6	826	832	+	Petroselinum crispum	light responsiveness
Acc26640.1	AcMADS76	Box 4	ATTAAT	6	1410	1416	-	Petroselinum crispum	light responsiveness
Acc26640.1	AcMADS76	Box 4	ATTAAT	6	1736	1742	-	Petroselinum crispum	light responsiveness
Acc26640.1	AcMADS76	ABRE	ACGTG	5	298	303	+	Arabidopsis thaliana	abscisic acid responsiveness
Acc26640.1	AcMADS76	ABRE	CACGTG	6	879	885	+	Arabidopsis thaliana	abscisic acid responsiveness
Acc26640.1	AcMADS76	ABRE	ACGTG	5	880	885	+	Arabidopsis thaliana	abscisic acid responsiveness
Acc26640.1	AcMADS76	ABRE	TACGGTC	7	1774	1781	-	Arabidopsis thaliana	abscisic acid responsiveness
Acc26640.1	AcMADS76	G-box	CACGTC	6	297	303	-	Zea mays	light responsiveness
Acc26640.1	AcMADS76	G-box	CACGTG	6	879	885	+	Arabidopsis thaliana	light responsiveness
Acc26640.1	AcMADS76	TGA-element	AACGAC	6	943	949	+	Brassica oleracea	gibberellin-responsiveness
Acc26640.1	AcMADS76	O2-site	GATGATGTGG	10	355	365	-	Zea mays	zein metabolism regulation
Acc26640.1	AcMADS76	AuxRR-core	GGTCCAT	7	670	677	+	Nicotiana tabacum	auxin responsiveness
Acc26640.1	AcMADS76	GT1-motif	GGTTAA	6	51	57	-	Arabidopsis thaliana	light responsiveness
Acc26640.1	AcMADS76	GT1-motif	GTGTGTGAA	9	1931	1940	-	Solanum tuberosum	light responsiveness
Acc26640.1	AcMADS76	GT1-motif	GGTTAA	6	1967	1973	-	Arabidopsis thaliana	light responsiveness
Acc26640.1	AcMADS76	G-Box	CACGTG	6	879	885	+	Pisum sativum	light responsiveness
Acc26640.1	AcMADS76	Sp1	GGGCGG	6	740	746	-	Oryza sativa	light responsiveness
Acc26640.1	AcMADS76	ARE	AAACCA	6	1484	1490	-	Zea mays	anaerobic induction
Acc26835.1	AcMADS77	TCA-element	CCATCTTTTT	9	661	670	-	Nicotiana tabacum	salicylic acid responsiveness
Acc26835.1	AcMADS77	TCA-element	CCATCTTTTT	9	1048	1057	+	Nicotiana tabacum	salicylic acid responsiveness
Acc26835.1	AcMADS77	TCA-element	TCAGAAGAGG	9	1909	1918	+	Brassica oleracea	salicylic acid responsiveness
Acc26835.1	AcMADS77	CCAAT-box	CAACGG	6	711	717	+	Hordeum vulgare	MYBHv1 binding site
Acc26835.1	AcMADS77	G-box	ACACGTGT	8	379	387	+	Brassica napus	light responsiveness
Acc26835.1	AcMADS77	G-box	CACGTG	6	380	386	+	Arabidopsis thaliana	light responsiveness
Acc26835.1	AcMADS77	G-box	TACGTG	6	424	430	+	Arabidopsis thaliana	light responsiveness
Acc26835.1	AcMADS77	ACE	GACACGTATG	9	422	431	-	Petroselinum crispum	light responsiveness
Acc26835.1	AcMADS77	ACE	CTAACGTATT	9	1633	1642	-	Petroselinum crispum	light responsiveness
Acc26835.1	AcMADS77	P-box	CCTTTTG	7	300	307	-	Oryza sativa	gibberellin-responsiveness
Acc26835.1	AcMADS77	P-box	CCTTTTG	7	320	327	-	Oryza sativa	gibberellin-responsiveness
Acc26835.1	AcMADS77	ABRE	GACACGTGGC	9	378	387	+	Triticum aestivum	abscisic acid responsiveness
Acc26835.1	AcMADS77	ABRE	CACGTG	6	380	386	+	Arabidopsis thaliana	abscisic acid responsiveness
Acc26835.1	AcMADS77	ABRE	ACGTG	5	381	386	+	Arabidopsis thaliana	abscisic acid responsiveness
Acc26835.1	AcMADS77	ABRE	TACGTGTC	8	424	432	+	Oryza sativa	abscisic acid responsiveness
Acc26835.1	AcMADS77	ABRE	ACGTG	5	425	430	+	Arabidopsis thaliana	abscisic acid responsiveness
Acc26835.1	AcMADS77	Box 4	ATTAAT	6	25	31	+	Petroselinum crispum	light responsiveness
Acc26835.1	AcMADS77	Box 4	ATTAAT	6	29	35	+	Petroselinum crispum	light responsiveness
Acc26835.1	AcMADS77	Box 4	ATTAAT	6	790	796	+	Petroselinum crispum	light responsiveness
Acc26835.1	AcMADS77	Box 4	ATTAAT	6	932	938	+	Petroselinum crispum	light responsiveness
Acc26835.1	AcMADS77	Box 4	ATTAAT	6	995	1001	+	Petroselinum crispum	light responsiveness
Acc26835.1	AcMADS77	Box 4	ATTAAT	6	1665	1671	-	Petroselinum crispum	light responsiveness
Acc26835.1	AcMADS77	ARE	AAACCA	6	668	674	-	Zea mays	anaerobic induction
Acc26835.1	AcMADS77	GARE-motif	TCTGTTG	7	951	958	-	Brassica oleracea	gibberellin-responsiveness
Acc26835.1	AcMADS77	TCT-motif	TCTTAC	6	293	299	-	Arabidopsis thaliana	light responsiveness
Acc26835.1	AcMADS77	G-Box	CACGTG	6	380	386	+	Pisum sativum	light responsiveness
Acc26835.1	AcMADS77	GATA-motif	AAGATAAGATT	10	804	814	-	Arabidopsis thaliana	light responsiveness
Acc27997.1	AcMADS78	Box 4	ATTAAT	6	340	346	+	Petroselinum crispum	light responsiveness
Acc27997.1	AcMADS78	Box 4	ATTAAT	6	1359	1365	-	Petroselinum crispum	light responsiveness
Acc27997.1	AcMADS78	Box 4	ATTAAT	6	1393	1399	-	Petroselinum crispum	light responsiveness
Acc27997.1	AcMADS78	Box 4	ATTAAT	6	1405	1411	-	Petroselinum crispum	light responsiveness
Acc27997.1	AcMADS78	Box 4	ATTAAT	6	1447	1453	-	Petroselinum crispum	light responsiveness
Acc27997.1	AcMADS78	Box 4	ATTAAT	6	1506	1512	-	Petroselinum crispum	light responsiveness
Acc27997.1	AcMADS78	Box 4	ATTAAT	6	1803	1809	-	Petroselinum crispum	light responsiveness
Acc27997.1	AcMADS78	ABRE	AACCCGG	7	1268	1275	+	Arabidopsis thaliana	abscisic acid responsiveness
Acc27997.1	AcMADS78	ABRE	GCAACGTGTC	9	1635	1644	-	Hordeum vulgare	abscisic acid responsiveness
Acc27997.1	AcMADS78	ABRE	ACGTG	5	1637	1642	-	Arabidopsis thaliana	abscisic acid responsiveness
Acc27997.1	AcMADS78	G-box	CACGAC	6	4	10	+	Zea mays	light responsiveness
Acc27997.1	AcMADS78	G-box	CACGTC	6	1637	1643	+	Zea mays	light responsiveness
Acc27997.1	AcMADS78	TGA-element	AACGAC	6	136	142	+	Brassica oleracea	gibberellin-responsiveness
Acc27997.1	AcMADS78	TGA-box	TGACGTAA	8	662	670	+	Glycine max	gibberellin-responsiveness
Acc27997.1	AcMADS78	CCAAT-box	CAACGG	6	1168	1174	-	Hordeum vulgare	MYBHv1 binding site
Acc27997.1	AcMADS78	GT1-motif	GGTTAAT	7	770	777	-	Avena sativa	light responsiveness
Acc27997.1	AcMADS78	GT1-motif	GGTTAA	6	771	777	-	Arabidopsis thaliana	light responsiveness
Acc27997.1	AcMADS78	GT1-motif	GGTTAAT	7	911	918	-	Avena sativa	light responsiveness
Acc27997.1	AcMADS78	GT1-motif	GGTTAA	6	912	918	-	Arabidopsis thaliana	light responsiveness
Acc27997.1	AcMADS78	GT1-motif	GGTTAA	6	1262	1268	+	Arabidopsis thaliana	light responsiveness
Acc27997.1	AcMADS78	GT1-motif	GGTTAAT	7	1430	1437	-	Avena sativa	light responsiveness
Acc27997.1	AcMADS78	GT1-motif	GGTTAA	6	1431	1437	-	Arabidopsis thaliana	light responsiveness
Acc27997.1	AcMADS78	CGTCA-motif	CGTCA	5	662	667	-	Hordeum vulgare	MeJA-responsiveness
Acc27997.1	AcMADS78	CGTCA-motif	CGTCA	5	947	952	-	Hordeum vulgare	MeJA-responsiveness
Acc27997.1	AcMADS78	CAT-box	GCCACT	6	1648	1654	+	Arabidopsis thaliana	meristem expression
Acc27997.1	AcMADS78	TGACG-motif	TGACG	5	662	667	+	Hordeum vulgare	MeJA-responsiveness
Acc27997.1	AcMADS78	TGACG-motif	TGACG	5	947	952	+	Hordeum vulgare	MeJA-responsiveness
Acc27997.1	AcMADS78	AT1-motif	AATTATTTTTTATT	13	1324	1337	+	Solanum tuberosum	light responsiveness
Acc27997.1	AcMADS78	AT1-motif	AATTATTTTTTATT	13	1372	1385	-	Solanum tuberosum	light responsiveness
Acc27997.1	AcMADS78	ARE	AAACCA	6	1126	1132	+	Zea mays	anaerobic induction
Acc27997.1	AcMADS78	ARE	AAACCA	6	1183	1189	-	Zea mays	anaerobic induction
Acc27997.1	AcMADS78	GARE-motif	TCTGTTG	7	1851	1858	+	Brassica oleracea	gibberellin-responsiveness
Acc28717.1	AcMADS79	ABRE	ACGTG	5	39	44	-	Arabidopsis thaliana	abscisic acid responsiveness
Acc28717.1	AcMADS79	ABRE	ACGTG	5	1528	1533	+	Arabidopsis thaliana	abscisic acid responsiveness
Acc28717.1	AcMADS79	ABRE	CACGTG	6	1922	1928	-	Arabidopsis thaliana	abscisic acid responsiveness
Acc28717.1	AcMADS79	ABRE	ACGTG	5	1923	1928	+	Arabidopsis thaliana	abscisic acid responsiveness
Acc28717.1	AcMADS79	GCN4_motif	TGAGTCA	7	1688	1695	+	Oryza sativa	endosperm expression
Acc28717.1	AcMADS79	Box 4	ATTAAT	6	523	529	+	Petroselinum crispum	light responsiveness
Acc28717.1	AcMADS79	Box 4	ATTAAT	6	1182	1188	-	Petroselinum crispum	light responsiveness
Acc28717.1	AcMADS79	Box 4	ATTAAT	6	1445	1451	-	Petroselinum crispum	light responsiveness
Acc28717.1	AcMADS79	Box 4	ATTAAT	6	1633	1639	-	Petroselinum crispum	light responsiveness
Acc28717.1	AcMADS79	Box 4	ATTAAT	6	1672	1678	-	Petroselinum crispum	light responsiveness
Acc28717.1	AcMADS79	GT1-motif	GGTTAA	6	665	671	-	Arabidopsis thaliana	light responsiveness
Acc28717.1	AcMADS79	GT1-motif	GGTTAA	6	887	893	-	Arabidopsis thaliana	light responsiveness
Acc28717.1	AcMADS79	CCAAT-box	CAACGG	6	5	11	+	Hordeum vulgare	MYBHv1 binding site
Acc28717.1	AcMADS79	ACE	GCGACGTACC	9	99	108	+	Petroselinum crispum	light responsiveness
Acc28717.1	AcMADS79	G-box	CACGTC	6	39	45	+	Zea mays	light responsiveness
Acc28717.1	AcMADS79	G-box	TAACACGTAG	9	1526	1535	-	Brassica oleracea	light responsiveness
Acc28717.1	AcMADS79	G-box	TACGTG	6	1527	1533	+	Arabidopsis thaliana	light responsiveness
Acc28717.1	AcMADS79	G-box	CACGTG	6	1922	1928	-	Arabidopsis thaliana	light responsiveness
Acc28717.1	AcMADS79	O2-site	GATGACATGG	9	1045	1054	+	Zea mays	zein metabolism regulation
Acc28717.1	AcMADS79	TCT-motif	TCTTAC	6	644	650	+	Arabidopsis thaliana	light responsiveness
Acc28717.1	AcMADS79	TCT-motif	TCTTAC	6	1354	1360	-	Arabidopsis thaliana	light responsiveness
Acc28717.1	AcMADS79	TGACG-motif	TGACG	5	41	46	-	Hordeum vulgare	MeJA-responsiveness
Acc28717.1	AcMADS79	TGACG-motif	TGACG	5	1362	1367	-	Hordeum vulgare	MeJA-responsiveness
Acc28717.1	AcMADS79	MBS	CAACTG	6	938	944	+	Arabidopsis thaliana	drought-inducibility
Acc28717.1	AcMADS79	MBS	CAACTG	6	1060	1066	-	Arabidopsis thaliana	drought-inducibility
Acc28717.1	AcMADS79	G-Box	CACGTG	6	1922	1928	-	Pisum sativum	light responsiveness
Acc28717.1	AcMADS79	MBSI	aaaAaaC(G/C)GTTA	10.5	1293	1303.5	-	Petunia hybrida	flavonoid biosynthetic genes regulation
Acc28717.1	AcMADS79	CGTCA-motif	CGTCA	5	41	46	+	Hordeum vulgare	MeJA-responsiveness
Acc28717.1	AcMADS79	CGTCA-motif	CGTCA	5	1362	1367	+	Hordeum vulgare	MeJA-responsiveness
Acc28717.1	AcMADS79	ARE	AAACCA	6	724	730	-	Zea mays	anaerobic induction
Acc28717.1	AcMADS79	I-box	TAGATAACC	9	9	18	-	Pisum sativum	light responsiveness
Acc28717.1	AcMADS79	LTR	CCGAAA	6	1347	1353	-	Hordeum vulgare	low-temperature responsiveness
Acc28719.1	AcMADS80	AT-rich element	ATAGAAATCAA	10	1818	1828	-	Glycine max	AT-rich DNA binding protein (ATBP-1)
Acc28719.1	AcMADS80	ABRE	ACGTG	5	546	551	+	Arabidopsis thaliana	abscisic acid responsiveness
Acc28719.1	AcMADS80	ABRE	ACGTG	5	1502	1507	-	Arabidopsis thaliana	abscisic acid responsiveness
Acc28719.1	AcMADS80	Box 4	ATTAAT	6	274	280	+	Petroselinum crispum	light responsiveness
Acc28719.1	AcMADS80	Box 4	ATTAAT	6	776	782	+	Petroselinum crispum	light responsiveness
Acc28719.1	AcMADS80	Box 4	ATTAAT	6	1272	1278	-	Petroselinum crispum	light responsiveness
Acc28719.1	AcMADS80	Box 4	ATTAAT	6	1650	1656	-	Petroselinum crispum	light responsiveness
Acc28719.1	AcMADS80	GT1-motif	GGTTAA	6	315	321	-	Arabidopsis thaliana	light responsiveness
Acc28719.1	AcMADS80	GT1-motif	GGTTAA	6	1366	1372	-	Arabidopsis thaliana	light responsiveness
Acc28719.1	AcMADS80	G-box	CCACGTAA	8	1501	1509	+	Brassica napus	light responsiveness
Acc28719.1	AcMADS80	G-box	TACGTG	6	1502	1508	-	Arabidopsis thaliana	light responsiveness
Acc28719.1	AcMADS80	ACE	CTAACGTATT	9	1582	1591	-	Petroselinum crispum	light responsiveness
Acc28719.1	AcMADS80	TCT-motif	TCTTAC	6	444	450	+	Arabidopsis thaliana	light responsiveness
Acc28719.1	AcMADS80	TCT-motif	TCTTAC	6	848	854	-	Arabidopsis thaliana	light responsiveness
Acc28719.1	AcMADS80	G-Box	CACGTT	6	545	551	-	Pisum sativum	light responsiveness
Acc28719.1	AcMADS80	GATA-motif	GATAGGG	7	1110	1117	+	Pisum sativum	light responsiveness
Acc28719.1	AcMADS80	I-box	GTATAAGGCC	9	550	559	+	Larix laricina	light responsiveness
Acc28719.1	AcMADS80	ARE	AAACCA	6	801	807	-	Zea mays	anaerobic induction
Acc28719.1	AcMADS80	ARE	AAACCA	6	1515	1521	-	Zea mays	anaerobic induction
Acc28719.1	AcMADS80	ARE	AAACCA	6	1724	1730	+	Zea mays	anaerobic induction
Acc28719.1	AcMADS80	LTR	CCGAAA	6	1868	1874	+	Hordeum vulgare	low-temperature responsiveness
Acc28719.1	AcMADS80	TATC-box	TATCCCA	7	370	377	+	Oryza sativa	gibberellin-responsiveness
Acc28871.1	AcMADS81	Box 4	ATTAAT	6	75	81	+	Petroselinum crispum	light responsiveness
Acc28871.1	AcMADS81	Box 4	ATTAAT	6	1376	1382	-	Petroselinum crispum	light responsiveness
Acc28871.1	AcMADS81	Box 4	ATTAAT	6	1621	1627	-	Petroselinum crispum	light responsiveness
Acc28871.1	AcMADS81	AT-rich element	ATAGAAATCAA	10	59	69	+	Glycine max	AT-rich DNA binding protein (ATBP-1)
Acc28871.1	AcMADS81	ABRE	CACGTG	6	533	539	+	Arabidopsis thaliana	abscisic acid responsiveness
Acc28871.1	AcMADS81	ABRE	ACGTG	5	534	539	+	Arabidopsis thaliana	abscisic acid responsiveness
Acc28871.1	AcMADS81	ABRE	CACGTG	6	540	546	+	Arabidopsis thaliana	abscisic acid responsiveness
Acc28871.1	AcMADS81	ABRE	ACGTG	5	541	546	+	Arabidopsis thaliana	abscisic acid responsiveness
Acc28871.1	AcMADS81	ABRE	ACGTG	5	579	584	+	Arabidopsis thaliana	abscisic acid responsiveness
Acc28871.1	AcMADS81	ABRE	ACGTG	5	690	695	+	Arabidopsis thaliana	abscisic acid responsiveness
Acc28871.1	AcMADS81	ABRE	ACGTG	5	723	728	-	Arabidopsis thaliana	abscisic acid responsiveness
Acc28871.1	AcMADS81	ABRE	CACGTG	6	753	759	+	Arabidopsis thaliana	abscisic acid responsiveness
Acc28871.1	AcMADS81	ABRE	ACGTG	5	754	759	+	Arabidopsis thaliana	abscisic acid responsiveness
Acc28871.1	AcMADS81	ACE	CTAACGTATT	9	597	606	+	Petroselinum crispum	light responsiveness
Acc28871.1	AcMADS81	G-box	CACGTG	6	533	539	+	Arabidopsis thaliana	light responsiveness
Acc28871.1	AcMADS81	G-box	CACGTG	6	540	546	+	Arabidopsis thaliana	light responsiveness
Acc28871.1	AcMADS81	G-box	TACGTG	6	578	584	+	Arabidopsis thaliana	light responsiveness
Acc28871.1	AcMADS81	G-box	TACGTG	6	689	695	+	Arabidopsis thaliana	light responsiveness
Acc28871.1	AcMADS81	G-box	ACACGTGT	8	752	760	+	Brassica napus	light responsiveness
Acc28871.1	AcMADS81	G-box	CACGTG	6	753	759	+	Arabidopsis thaliana	light responsiveness
Acc28871.1	AcMADS81	P-box	CCTTTTG	7	236	243	-	Oryza sativa	gibberellin-responsiveness
Acc28871.1	AcMADS81	CGTCA-motif	CGTCA	5	598	603	-	Hordeum vulgare	MeJA-responsiveness
Acc28871.1	AcMADS81	CGTCA-motif	CGTCA	5	740	745	+	Hordeum vulgare	MeJA-responsiveness
Acc28871.1	AcMADS81	TCT-motif	TCTTAC	6	1381	1387	+	Arabidopsis thaliana	light responsiveness
Acc28871.1	AcMADS81	TGACG-motif	TGACG	5	598	603	+	Hordeum vulgare	MeJA-responsiveness
Acc28871.1	AcMADS81	TGACG-motif	TGACG	5	740	745	-	Hordeum vulgare	MeJA-responsiveness
Acc28871.1	AcMADS81	MBS	CAACTG	6	716	722	+	Arabidopsis thaliana	drought-inducibility
Acc28871.1	AcMADS81	G-Box	CACGTG	6	533	539	+	Pisum sativum	light responsiveness
Acc28871.1	AcMADS81	G-Box	CACGTG	6	540	546	+	Pisum sativum	light responsiveness
Acc28871.1	AcMADS81	G-Box	CACGTT	6	723	729	+	Pisum sativum	light responsiveness
Acc28871.1	AcMADS81	G-Box	CACGTG	6	753	759	+	Pisum sativum	light responsiveness
Acc28871.1	AcMADS81	ARE	AAACCA	6	990	996	+	Zea mays	anaerobic induction
Acc28871.1	AcMADS81	I-box	AGATAAGG	8	952	960	+	Triticum aestivum	light responsiveness
Acc29299.1	AcMADS82	P-box	CCTTTTG	7	1844	1851	+	Oryza sativa	gibberellin-responsiveness
Acc29299.1	AcMADS82	O2-site	GATGA(C/T)(A/G)TG(A/G)	8	115	123	-	Zea mays	zein metabolism regulation
Acc29299.1	AcMADS82	G-box	CACGTG	6	1312	1318	-	Arabidopsis thaliana	light responsiveness
Acc29299.1	AcMADS82	CCAAT-box	CAACGG	6	1251	1257	+	Hordeum vulgare	MYBHv1 binding site
Acc29299.1	AcMADS82	CCAAT-box	CAACGG	6	1465	1471	-	Hordeum vulgare	MYBHv1 binding site
Acc29299.1	AcMADS82	Box 4	ATTAAT	6	1420	1426	-	Petroselinum crispum	light responsiveness
Acc29299.1	AcMADS82	Box 4	ATTAAT	6	1478	1484	-	Petroselinum crispum	light responsiveness
Acc29299.1	AcMADS82	ABRE	CACGTG	6	1312	1318	-	Arabidopsis thaliana	abscisic acid responsiveness
Acc29299.1	AcMADS82	ABRE	ACGTG	5	1313	1318	+	Arabidopsis thaliana	abscisic acid responsiveness
Acc29299.1	AcMADS82	GARE-motif	TCTGTTG	7	1021	1028	-	Brassica oleracea	gibberellin-responsiveness
Acc29299.1	AcMADS82	ARE	AAACCA	6	7	13	+	Zea mays	anaerobic induction
Acc29299.1	AcMADS82	ARE	AAACCA	6	1036	1042	+	Zea mays	anaerobic induction
Acc29299.1	AcMADS82	ARE	AAACCA	6	1653	1659	-	Zea mays	anaerobic induction
Acc29299.1	AcMADS82	ARE	AAACCA	6	1759	1765	+	Zea mays	anaerobic induction
Acc29299.1	AcMADS82	ARE	AAACCA	6	1779	1785	+	Zea mays	anaerobic induction
Acc29299.1	AcMADS82	LAMP-element	CTTTATCA	8	1353	1361	-	Pisum sativum	light responsiveness
Acc29299.1	AcMADS82	CGTCA-motif	CGTCA	5	1599	1604	+	Hordeum vulgare	MeJA-responsiveness
Acc29299.1	AcMADS82	CGTCA-motif	CGTCA	5	1611	1616	-	Hordeum vulgare	MeJA-responsiveness
Acc29299.1	AcMADS82	CGTCA-motif	CGTCA	5	1754	1759	-	Hordeum vulgare	MeJA-responsiveness
Acc29299.1	AcMADS82	TCCC-motif	TCTCCCT	7	634	641	+	Spinacia oleracea	light responsiveness
Acc29299.1	AcMADS82	TCCC-motif	TCTCCCT	7	1906	1913	+	Spinacia oleracea	light responsiveness
Acc29299.1	AcMADS82	circadian	CAAAGATATC	9	341	350	+	Lycopersicon esculentum	circadian control
Acc29299.1	AcMADS82	G-Box	CACGTG	6	1312	1318	-	Pisum sativum	light responsiveness
Acc29299.1	AcMADS82	TC-rich repeats	ATTCTCTAAC	9	910	919	-	Nicotiana tabacum	defense and stress responsiveness
Acc29299.1	AcMADS82	TCT-motif	TCTTAC	6	878	884	-	Arabidopsis thaliana	light responsiveness
Acc29299.1	AcMADS82	CAT-box	GCCACT	6	108	114	+	Arabidopsis thaliana	meristem expression
Acc29299.1	AcMADS82	CAT-box	GCCACT	6	493	499	-	Arabidopsis thaliana	meristem expression
Acc29299.1	AcMADS82	TGACG-motif	TGACG	5	1599	1604	-	Hordeum vulgare	MeJA-responsiveness
Acc29299.1	AcMADS82	TGACG-motif	TGACG	5	1611	1616	+	Hordeum vulgare	MeJA-responsiveness
Acc29299.1	AcMADS82	TGACG-motif	TGACG	5	1754	1759	+	Hordeum vulgare	MeJA-responsiveness
Acc29300.1	AcMADS83	GT1-motif	GGTTAA	6	214	220	+	Arabidopsis thaliana	light responsiveness
Acc29300.1	AcMADS83	GT1-motif	GGTTAA	6	1673	1679	-	Arabidopsis thaliana	light responsiveness
Acc29300.1	AcMADS83	GT1-motif	GGTTAA	6	1932	1938	-	Arabidopsis thaliana	light responsiveness
Acc29300.1	AcMADS83	G-box	TACGTG	6	46	52	-	Arabidopsis thaliana	light responsiveness
Acc29300.1	AcMADS83	G-box	ACACGTGT	8	977	985	+	Brassica napus	light responsiveness
Acc29300.1	AcMADS83	G-box	CACGTG	6	978	984	+	Arabidopsis thaliana	light responsiveness
Acc29300.1	AcMADS83	ABRE	ACGTG	5	46	51	-	Arabidopsis thaliana	abscisic acid responsiveness
[truncated: 206 more rows]

## Sheet: Table S6
Table S6 The Gene collinearity of MADS-box genes from A. chinensis.
Gene name	Gene ID	Chro	From	To	Gene name	Gene ID	Chro	From	To
AcMADS1	Acc00495.1	LG1	6921642	6931663	AcMADS27	Acc10230.1	LG9	5583697	5592999
AcMADS1	Acc00495.1	LG1	6921642	6931663	AcMADS31	Acc11709.1	LG10	16021467	16025561
AcMADS2	Acc01045.1	LG1	15979210	15982274	AcMADS63	Acc23601.1	LG21	1898763	1901637
AcMADS2	Acc01045.1	LG1	15979210	15982274	AcMADS9	Acc04591.1	LG4	1910208	1914697
AcMADS2	Acc01045.1	LG1	15979210	15982274	AcMADS28	Acc10416.1	LG9	8821186	8823836
AcMADS3	Acc02284.1	LG2	11399906	11419800	AcMADS82	Acc29299.1	LG26	2474557	2490198
AcMADS3	Acc02284.1	LG2	11399906	11419800	AcMADS6	Acc04040.1	LG3	17125058	17139434
AcMADS3	Acc02284.1	LG2	11399906	11419800	AcMADS75	Acc26639.1	LG23	23492286	23498679
AcMADS4	Acc02285.1	LG2	11432225	11443011	AcMADS83	Acc29300.1	LG26	2511101	2522297
AcMADS4	Acc02285.1	LG2	11432225	11443011	AcMADS72	Acc21883.1	LG23	14290972	14296989
AcMADS4	Acc02285.1	LG2	11432225	11443011	AcMADS6	Acc04040.1	LG3	17153508	17161426
AcMADS4	Acc02285.1	LG2	11432225	11443011	AcMADS76	Acc26640.1	LG23	23502283	23508184
AcMADS9	Acc04591.1	LG4	1910208	1914697	AcMADS28	Acc10416.1	LG9	8821186	8823836
AcMADS10	Acc04856.1	LG4	5554137	5560621	AcMADS13	Acc05397.1	LG5	2336122	2348891
AcMADS10	Acc04856.1	LG4	5554137	5560621	AcMADS29	Acc10522.1	LG9	11494253	11500026
AcMADS13	Acc05397.1	LG5	2336122	2348891	AcMADS29	Acc10522.1	LG9	11494253	11500026
AcMADS13	Acc05397.1	LG5	2336122	2348891	AcMADS21	Acc07950.1	LG7	13516997	13523715
AcMADS15	Acc06158.1	LG6	1258117	1268123	AcMADS22	Acc08270.1	LG7	18622487	18631214
AcMADS16	Acc06870.1	LG6	13879566	13880347	AcMADS17	Acc07443.1	LG7	2299532	2301859
AcMADS21	Acc07950.1	LG7	13516997	13523715	AcMADS29	Acc10522.1	LG9	11494253	11500026
AcMADS34	Acc00027.1	LG11	8748564	8760410	AcMADS37	Acc13953.1	LG12	18197000	18210410
AcMADS38	Acc14105.1	LG13	1505620	1516311	AcMADS88	Acc32982.1	LG29	8289946	8290845
AcMADS38	Acc14105.1	LG13	1505620	1516311	AcMADS75	Acc26639.1	LG23	23492286	23498679
AcMADS39	Acc14299.1	LG13	3498976	3518579	AcMADS87	Acc33776.1	LG29	3920606	3949991
AcMADS40	Acc14300.1	LG13	3524448	3531717	AcMADS15	Acc06158.1	LG6	1258117	1268123
AcMADS40	Acc14300.1	LG13	3524448	3531717	AcMADS86	Acc32725.1	LG29	3907128	3914010
AcMADS40	Acc14300.1	LG13	3524448	3531717	AcMADS22	Acc08270.1	LG7	18622487	18631214
AcMADS41	Acc14600.1	LG13	7599722	7618575	AcMADS55	Acc19959.1	LG18	3682733	3691972
AcMADS41	Acc14600.1	LG13	7599722	7618575	AcMADS19	Acc07652.1	LG7	4842742	4850675
AcMADS41	Acc14600.1	LG13	7599722	7618575	AcMADS45	Acc16017.1	LG14	10640497	10648145
AcMADS42	Acc14601.1	LG13	7621327	7643046	AcMADS25	Acc09079.1	LG8	14696252	14713611
AcMADS43	Acc15737.1	LG14	5158152	5166552	AcMADS55	Acc19959.1	LG18	3682733	3691972
AcMADS43	Acc15737.1	LG14	5158152	5166552	AcMADS47	Acc16764.1	LG15	6848408	6856525
AcMADS43	Acc15737.1	LG14	5158152	5166552	AcMADS81	Acc28871.1	LG25	14556777	14572008
AcMADS45	Acc16017.1	LG14	10640497	10648145	AcMADS19	Acc07652.1	LG7	4842742	4850675
AcMADS47	Acc16764.1	LG15	6848408	6856525	AcMADS55	Acc19959.1	LG18	3682733	3691972
AcMADS47	Acc16764.1	LG15	6848408	6856525	AcMADS81	Acc28871.1	LG25	14556777	14572008
AcMADS48	Acc17051.1	LG15	9710426	9715303	AcMADS26	Acc09279.1	LG8	19057612	19061730
AcMADS49	Acc17162.1	LG15	11280062	11280860	AcMADS20	Acc07718.1	LG7	5818436	5819566
AcMADS51	Acc18282.1	LG16	7869465	7882381	AcMADS84	Acc29875.1	LG26	12766164	12785855
AcMADS52	Acc18368.1	LG16	9020892	9026472	AcMADS82	Acc29299.1	LG26	2474557	2490198
AcMADS52	Acc18368.1	LG16	9020892	9026472	AcMADS3	Acc02284.1	LG2	11399906	11419800
AcMADS52	Acc18368.1	LG16	9020892	9026472	AcMADS6	Acc04040.1	LG3	17125058	17139434
AcMADS52	Acc18368.1	LG16	9020892	9026472	AcMADS75	Acc26639.1	LG23	23492286	23498679
AcMADS53	Acc18807.1	LG16	23699091	23700144	AcMADS30	Acc10687.1	LG9	14023471	14024501
AcMADS55	Acc19959.1	LG18	3682733	3691972	AcMADS81	Acc28871.1	LG25	14556777	14572008
AcMADS56	Acc20728.1	LG18	17722342	17732347	AcMADS62	Acc21359.1	LG19	12991271	12996279
AcMADS56	Acc20728.1	LG18	17722342	17732347	AcMADS70	Acc25178.1	LG22	15821585	15830509
AcMADS57	Acc06844.1	LG19	3780510	3788710	AcMADS59	Acc06819.1	LG19	9931549	9944934
AcMADS58	Acc06826.1	LG19	4078543	4080309	AcMADS60	Acc06804.1	LG19	10206029	10214193
AcMADS60	Acc06804.1	LG19	10206029	10214193	AcMADS10	Acc04856.1	LG4	5554137	5560621
AcMADS62	Acc21359.1	LG19	12991271	12996279	AcMADS70	Acc25178.1	LG22	15821585	15830509
AcMADS63	Acc23601.1	LG21	1898763	1901637	AcMADS9	Acc04591.1	LG4	1910208	1914697
AcMADS63	Acc23601.1	LG21	1898763	1901637	AcMADS28	Acc10416.1	LG9	8821186	8823836
AcMADS64	Acc23884.1	LG21	4101565	4114681	AcMADS10	Acc04856.1	LG4	5554137	5560621
AcMADS64	Acc23884.1	LG21	4101565	4114681	AcMADS29	Acc10522.1	LG9	11494253	11500026
AcMADS65	Acc24088.1	LG21	9266485	9270830	AcMADS12	Acc05042.1	LG4	12949172	12952483
AcMADS72	Acc21883.1	LG23	14290972	14296989	AcMADS83	Acc29300.1	LG26	2511101	2522297
AcMADS72	Acc21883.1	LG23	14290972	14296989	AcMADS6	Acc04040.1	LG3	17153508	17161426
AcMADS72	Acc21883.1	LG23	14290972	14296989	AcMADS76	Acc26640.1	LG23	23502283	23508184
AcMADS73	Acc22088.1	LG23	16457252	16460460	AcMADS77	Acc26835.1	LG23	25579699	25581511
AcMADS75	Acc26639.1	LG23	23492286	23498679	AcMADS82	Acc29299.1	LG26	2474557	2490198
AcMADS75	Acc26639.1	LG23	23492286	23498679	AcMADS6	Acc04040.1	LG3	17125058	17139434
AcMADS76	Acc26640.1	LG23	23502283	23508184	AcMADS83	Acc29300.1	LG26	2511101	2522297
AcMADS76	Acc26640.1	LG23	23502283	23508184	AcMADS6	Acc04040.1	LG3	17153508	17161426
AcMADS86	Acc32725.1	LG29	3907128	3914010	AcMADS15	Acc06158.1	LG6	1258117	1268123
AcMADS86	Acc32725.1	LG29	3907128	3914010	AcMADS22	Acc08270.1	LG7	18622487	18631214
AcMADS87	Acc33776.1	LG29	3920606	3949991	AcMADS14	Acc05562.1	LG5	10775196	10792214

## Sheet: Table S7
Table S7 The expression levels of MADS-box genes from A. chinensis in transcriptome data of NCBI-SRA database.
ID	Root	Shoot	Cane	Leaf_source	Leaf_sink	Flower_bud	Flower	Fruit_20	Fruit_147_DAA	Fruit_224_DAA
AcMADS1	0.987825	0.0162197	0	0	0	0.011815	0.0115719	0.00466987	0	0.0189396
AcMADS2	0.0903499	8.85695	12.1421	3.09697	13.5278	75.1281	27.8867	32.677	191.048	69.4226
AcMADS3	0.274904	1.36449	1.10831	0.0163396	0.0353696	0.823323	0.151562	0.526943	0.00507459	0.00477037
AcMADS4	0.00641797	0.0301389	0.0911692	0.00602718	0.0200719	4.72746	8.57951	3.73995	2.62997	2.94741
AcMADS5	2.9551	7.83904	14.0236	15.4753	9.38307	0.797372	0.481808	0	0	0
AcMADS6	0.332261	0.0188442	0	0.0361774	0.139304	0.873022	0.0483998	0	0	0
AcMADS7	0	0	0.0130724	0.00821003	0	6.79347	13.283	13.2621	14.0748	7.94583
AcMADS8	1.14116	0.65498	0.796309	1.21457	0.654307	3.29639	0.828385	0.257151	0.443775	0.73005
AcMADS9	0.230193	0	0	0.0270221	0.0224975	16.0931	46.2498	1.84794	6.504	1.61728
AcMADS10	0.320265	2.3228	0.710354	1.18301	3.514	0.0426044	0.00894171	0.0360844	0	0
AcMADS11	0	0	0	0	0	0.113094	0	0.0670508	0	0.407907
AcMADS12	0	0.147241	0.109396	0.0196302	0.0490299	47.085	68.772	0.0423926	0	0
AcMADS13	0.0433708	0.241858	0.567456	0.4073	0.199222	0.142178	0.526741	0.139268	0.110683	0.178368
AcMADS14	2.58715	1.15571	2.59728	2.29209	1.55845	1.01811	0.640552	0.855235	1.04405	3.4184
AcMADS15	0.0138364	0.00541468	0.0517239	0.0454788	0.281274	10.894	7.11002	6.07525	1.75546	1.54589
AcMADS16	0	0	0.0661894	0	0.0692187	0.0504731	0	0	0	0
AcMADS17	0.0594765	0.0465505	0.0222337	0	0	0.15259	0.049817	0.0201037	0	0
AcMADS18	0	0	0	0	0.238805	1.85741	0.085275	0	0	0
AcMADS19	3.06276	5.22452	4.0774	9.63674	11.7687	0.601949	0.102321	0.0176965	0.0127248	0
AcMADS20	0.734542	0.814448	2.33401	2.12693	1.19649	1.84961	2.35844	1.61384	4.01693	4.61526
AcMADS21	0.123645	1.20966	0.315845	0.84184	1.23259	1.12201	2.79622	0.592071	0.0450776	0.0423753
AcMADS22	0.206232	0.0124163	0	0.0297962	0.0496141	9.31125	14.2111	1.44244	0.393286	0.293592
AcMADS23	0	0	0	0	0.116994	0.113746	0	0.0337186	0	0.273506
AcMADS24	0.523351	0.532171	0.717863	2.10138	0.773272	0.700121	0.73174	0.306438	0.138217	0.146879
AcMADS25	0.00398794	0.00624248	0.00298157	0.00374512	0.00623606	11.8137	5.15403	0.105141	0.0116312	0
AcMADS26	0	0	0	0	0	1.22655	0.197091	0.363595	0.318637	0.184329
AcMADS27	0.587898	0	0.00556381	0.0139773	0	0	0.043632	0.0452771	0	0
AcMADS28	0.0261149	0.245272	0.117148	0.171674	0.551295	34.78	37.9507	22.7387	143.765	72.1017
AcMADS29	2.69776	0.76951	1.74805	0.21394	1.07808	0.170895	0	0.00810555	0	0
AcMADS30	0	0	0	0	0	0.0382832	0.0562434	0.0907884	0	0
AcMADS31	1.33558	0.542509	1.07439	0.158767	0.290803	0.713254	0.226567	0.182863	0.221888	0.231762
AcMADS32	0.0101855	0	0.0152303	0.0191306	0.127419	0.0522627	0.20475	0.309852	0	0
AcMADS33	0.0101214	0	0.00756727	0	0.0237408	0.0461637	0.00847763	0.0136846	0.10332	0.374631
AcMADS34	0.151937	0	0.00436905	0.0823186	0.031983	2.78525	4.45903	9.63919	6.17837	6.2566
AcMADS35	0	0.112885	0	0.135448	0.112769	0.082229	0.0604031	0.097503	0.105165	0
AcMADS36	0.0990141	0	0.0148055	0	0.0154831	0	0	0	0	0
AcMADS37	0.00516223	0.00404032	0.00385952	0.0048479	0.0121085	3.87312	6.04472	9.68065	18.0674	15.4344
AcMADS38	0.019425	1.44432	0.455055	3.6606	2.11109	0.43191	0.30371	0.0875448	0.0566548	0.0088764
AcMADS39	0.038846	1.47043	1.11684	2.30492	1.93002	1.01473	2.10012	1.1889	0.720988	0.639036
AcMADS40	0	0.0149064	0.0142394	0.00894295	0.0148911	20.8425	18.1538	14.1499	13.1649	10.8744
AcMADS41	0.389225	0.833434	0.93066	0.993125	1.2948	0.0879249	0.00922674	0.00496462	0	0.0100675
AcMADS42	0.245431	0.666083	0.703003	1.14046	1.0143	3.56901	2.82727	1.31225	0.278892	0.340824
AcMADS43	4.3264	0.786875	2.00855	1.90379	2.69969	0.521505	0.0276096	0.0612803	0.0120175	0.011297
AcMADS44	0	1.75976	0.137538	0.0575866	0.175795	0.186454	0.188325	2.48723	0.149039	0.0560416
AcMADS45	2.28084	3.22317	2.99774	8.01534	9.64542	0.964947	1.20538	0.397711	1.34629	1.58819
AcMADS46	2.86675	10.6314	7.59175	1.58512	3.14216	0.244396	0.0897631	0	0	0
AcMADS47	0.0596963	2.22933	2.21884	1.67383	2.05368	0.140999	0.0428581	0	0	0
AcMADS48	0.0283848	0	0	0	0.0110966	0.161828	0.118874	0.0287832	0.0620903	0.038912
AcMADS49	0	0.610341	0.647811	0.976449	0.541968	0.444592	0.290298	0.410025	0.252713	0.831471
AcMADS50	0.802811	0.295687	0.388377	0.177395	0.221538	0.161541	0.0395546	0.287321	0	0
AcMADS51	1.03441	0.64181	0.829476	0.976462	0.687246	0.828083	1.21208	0.605082	1.10987	1.24906
AcMADS52	11.9333	12.4175	21.9895	12.2785	11.7065	6.74688	4.90411	8.64581	5.49928	19.5221
AcMADS53	0.0656837	0	0	0	0	0.262134	0.0550161	0	0	0
AcMADS54	1.39326	0.300817	0.143678	0.586536	1.08934	0.82172	0.442649	0.357263	0	0.131723
AcMADS55	4.67532	3.78238	4.8343	3.14522	3.54416	0.760351	0.564808	0.116497	0.0218526	0
AcMADS56	0.0138378	0	0	0.00649762	0	6.84393	2.45717	0.776438	0.131168	0.0284549
AcMADS57	1.15652	1.56588	1.82401	1.47456	1.51147	1.91069	1.3293	1.58078	1.18181	1.85161
AcMADS58	2.93848	12.2659	8.43628	18.6546	23.0975	11.3697	4.06926	3.09891	1.54267	1.87987
AcMADS59	0.336171	0.222633	0.912549	0.0777113	0.0849178	0.0855093	0.0303234	0.0769185	0.0377106	0.0850798
AcMADS60	2.90828	2.4554	3.03017	5.58183	5.89353	1.1505	0.553948	0.0687835	0	0.0464943
AcMADS61	0	0.0639725	0	0	0	0.139799	0	0	0	0
AcMADS62	0.0967487	0	0.0930008	0	0	5.57102	5.61463	4.89598	34.1031	24.9724
AcMADS63	1.7097	0.621946	2.48448	0.701034	1.2991	26.3041	114.139	8.2045	21.4208	9.37511
AcMADS64	1.61505	11.236	9.47047	10.1064	10.56	0.0752267	0.0795735	0.049952	0.153936	0.151943
AcMADS65	0.0159297	0	0.0119098	0.0149598	0	20.0892	14.5701	0.0107689	0	0
AcMADS66	0.823012	0.254604	0.544792	0.363538	0.239081	0.291175	0.296992	0.277088	0.351046	0.437028
AcMADS67	0	0.00305593	0	0	0.0213695	0.215926	0.516719	0.739067	0.347329	0.251571
AcMADS68	0.194195	0.0759954	0.0725948	0	0.227752	0.719648	0.243984	0	0	0
AcMADS69	0	0	0	0	0	0.44515	0.0726654	0	0	0
AcMADS70	0.0155139	0	0	0	0.0363893	5.67836	1.71524	1.56267	0.305422	0.127605
AcMADS71	0.222914	0.224316	0.130948	0.224294	0.124492	1.95171	0.120028	0.172222	0.417953	0.109138
AcMADS72	0.425645	0	0.00860088	0.0108035	0.0989397	9.12963	4.74071	10.6855	13.8739	13.4049
AcMADS73	1.92008	0.574098	11.5488	0	0	0	0	0	0.53484	0.266176
AcMADS74	0	0	0	0	0	0.127322	0	0	0	0
AcMADS75	0.0433097	5.31339	5.35086	1.47438	3.08148	4.43836	9.86704	30.4275	151.328	129.713
AcMADS76	0	0.00918074	0	0	0.0183426	2.40752	3.16364	5.64599	27.8655	19.393
AcMADS77	0.496414	0.418415	1.82716	0	0	0	0	0	0	0
AcMADS78	0.0279043	0.349438	2.01846	0.0131026	0.0381805	1.14146	0.818035	0.396143	0.579873	0.08607
AcMADS79	0	0.441324	0	0	0.0979711	0.321475	10.7578	0.29648	0	0
AcMADS80	0	0	0	0	0	0.770038	0.0323227	0	0	0
AcMADS81	0.68161	1.65788	1.63857	3.29902	1.86115	0.801116	0.307414	0.27647	0.122337	0.0718771
AcMADS82	2.92555	0.484968	1.15486	1.36747	0.851281	0.411303	0.852641	0.472742	0.858428	0.637078
AcMADS83	0.0185489	0	0	0.00580649	0.0386739	1.64972	0.823428	0.681311	0.775428	0.355995
AcMADS84	0.144143	0.236639	0.389016	0.488638	0.379332	0.416908	0.164903	0.209147	0.128172	0.192782
AcMADS85	1.83046	0.920987	1.71067	1.7804	1.38006	2.23626	1.36891	1.54679	1.62068	1.07543
AcMADS86	0.0100582	0.787226	0.872319	0.519517	1.45487	25.197	42.5446	18.3112	21.6644	11.5686
AcMADS87	0	0	0	0	0	0	0	0	0	0
AcMADS88	0	0.361232	0.172534	0	0.120287	0.0438555	0	0	0	0
AcMADS89	0.00557143	0.684613	0.408216	0.0313932	0.0261367	0.171526	0.0139998	0	0	0

## Sheet: Table S8
Table S8 The bingding sites of AcMADS-box protein in SyGI promoter.
Matrix ID	Family	Position	Strand	Similar Score	Hit Sequence	TF ID or Motif name
TFmatrixID_0104	MADS box;MIKC	149	-	0.88	tgtcctccaTATGGcatt	AT2G03710
TFmatrixID_0274	MADS box;MIKC	1551	+	0.92	ttttaatcttgtTTTTTtttt	AT2G45660
TFmatrixID_0274	MADS box;MIKC	1552	+	0.88	tttaatcttgttTTTTTtttt	AT2G45660
TFmatrixID_0477	MADS box	904	+	0.88	tcataaAAATAatat	e_gw1.9.373.1;gw1.1.1011.1;e_gw1.01.00.699.1;eugene.0100010534;e_gw1.13.374.1
TFmatrixID_0477	MADS box	1545	-	0.87	tagcTATTTtaatct	e_gw1.9.373.1;gw1.1.1011.1;e_gw1.01.00.699.1;eugene.0100010534;e_gw1.13.374.1
TFmatrixID_0477	MADS box	1715	+	0.91	ttcttaAAATAgtaa	e_gw1.9.373.1;gw1.1.1011.1;e_gw1.01.00.699.1;eugene.0100010534;e_gw1.13.374.1
TFmatrixID_0492	MADS box	578	-	0.91	catTATTTttatatt	e_gw1.9.373.1;gw1.1.1011.1;e_gw1.01.00.699.1;eugene.0100010534;e_gw1.13.374.1
TFmatrixID_0492	MADS box	903	+	0.92	gtcataaAAATAata	e_gw1.9.373.1;gw1.1.1011.1;e_gw1.01.00.699.1;eugene.0100010534;e_gw1.13.374.1
TFmatrixID_0492	MADS box	1546	-	0.93	agcTATTTtaatctt	e_gw1.9.373.1;gw1.1.1011.1;e_gw1.01.00.699.1;eugene.0100010534;e_gw1.13.374.1
TFmatrixID_0492	MADS box	1714	+	0.95	tttcttaAAATAgta	e_gw1.9.373.1;gw1.1.1011.1;e_gw1.01.00.699.1;eugene.0100010534;e_gw1.13.374.1
TFmatrixID_0493	MADS box;MIKC;M-type	1125	+	0.88	tcctcaaagaGGAAA	AT4G22950;AT4G24540;AT5G13790;AT5G51860;AT5G51870;AT5G60910;AT5G62165;AT1G26310;AT2G14210;AT2G45650;AT3G30260;AT3G57230;AT3G57390;AT3G61120;AT4G09960;AT4G11880;BRADI1G08340;BRADI1G21980;BRADI1G32210;BRADI1G48520;BRADI1G59250;BRADI1G69890;BRADI1G77020;BRADI2G06330;BRADI2G25090;BRADI2G32910;BRADI2G57000;BRADI2G59120;BRADI3G00730;BRADI3G05260;BRADI3G32090;BRADI3G41260;BRADI3G51800;BRADI4G06867;BRADI…
TFmatrixID_0500	MADS box;MIKC;M-type	1123	+	0.83	tctcctcaaagaGGAAAaaa	AT4G22950;AT4G24540;AT4G37940;AT5G23260;AT5G51860;AT5G51870;AT5G62165;AT2G14210;AT2G22540;AT2G45650;AT3G57390;AT4G11880;BRADI1G35000;BRADI1G45807;BRADI1G72150;BRADI3G41260;BRADI3G46920;BRADI3G51800;BRADI3G57017;BRADI4G34680;BRADI5G12440;Cucsa.103820;Cucsa.104010;Cucsa.113420;Cucsa.160640;Cucsa.174510;Cucsa.194800;Cucsa.202790;Cucsa.248870;Cucsa.251170;Cucsa.257910;Cucsa.302640;Cucsa.327970;Cucsa.…
TFmatrixID_0504	MADS box;MIKC	1127	+	0.93	ctcaaagaGGAAAa	AT5G20240;Cucsa.018420;MDP0000286643;Medtr5g049070;ppa012927m;29648.m001978;POPTR_0002s07920;POPTR_0005s20480;GRMZM2G152862;fgenesh2_kg.6__2063__AT5G20240.1;Glyma13g09660.1;Glyma14g24590.1;LjSGA_047687.2;cassava32003.m1;cassava33721.m1;mgf003143m;mgf006158m;mgf008207m
TFmatrixID_0504	MADS box;MIKC	1179	+	0.9	tacaaagaGGAAAa	AT5G20240;Cucsa.018420;MDP0000286643;Medtr5g049070;ppa012927m;29648.m001978;POPTR_0002s07920;POPTR_0005s20480;GRMZM2G152862;fgenesh2_kg.6__2063__AT5G20240.1;Glyma13g09660.1;Glyma14g24590.1;LjSGA_047687.2;cassava32003.m1;cassava33721.m1;mgf003143m;mgf006158m;mgf008207m
TFmatrixID_0508	MADS box;MIKC;M-type	647	+	0.91	cCAAAAaaaaa	AT4G22950;AT4G24540;AT5G51860;AT5G60910;AT5G62165;AT1G24260;AT1G26310;AT2G45650;AT3G30260;AT3G57230;AT3G57390;AT3G61120;AT4G09960;AT4G11880;BRADI1G08326;BRADI1G08340;BRADI1G21980;BRADI1G48520;BRADI1G59250;BRADI1G69890;BRADI1G77020;BRADI2G06330;BRADI2G24940;BRADI2G25090;BRADI2G32910;BRADI2G57000;BRADI3G32090;BRADI3G41260;BRADI3G51800;BRADI4G34680;BRADI4G40350;Cucsa.047280;Cucsa.061700;Cucsa.061750…
TFmatrixID_0508	MADS box;MIKC;M-type	731	+	0.88	cCAAAAtttga	AT4G22950;AT4G24540;AT5G51860;AT5G60910;AT5G62165;AT1G24260;AT1G26310;AT2G45650;AT3G30260;AT3G57230;AT3G57390;AT3G61120;AT4G09960;AT4G11880;BRADI1G08326;BRADI1G08340;BRADI1G21980;BRADI1G48520;BRADI1G59250;BRADI1G69890;BRADI1G77020;BRADI2G06330;BRADI2G24940;BRADI2G25090;BRADI2G32910;BRADI2G57000;BRADI3G32090;BRADI3G41260;BRADI3G51800;BRADI4G34680;BRADI4G40350;Cucsa.047280;Cucsa.061700;Cucsa.061750…
TFmatrixID_0508	MADS box;MIKC;M-type	1565	-	0.91	tttttTTTTGg	AT4G22950;AT4G24540;AT5G51860;AT5G60910;AT5G62165;AT1G24260;AT1G26310;AT2G45650;AT3G30260;AT3G57230;AT3G57390;AT3G61120;AT4G09960;AT4G11880;BRADI1G08326;BRADI1G08340;BRADI1G21980;BRADI1G48520;BRADI1G59250;BRADI1G69890;BRADI1G77020;BRADI2G06330;BRADI2G24940;BRADI2G25090;BRADI2G32910;BRADI2G57000;BRADI3G32090;BRADI3G41260;BRADI3G51800;BRADI4G34680;BRADI4G40350;Cucsa.047280;Cucsa.061700;Cucsa.061750…
TFmatrixID_0564	MADS box	557	-	0.74	gcggcaatTTTTAtag	e_gw1.9.373.1;gw1.1.1011.1;e_gw1.01.00.699.1;eugene.0100010534;e_gw1.13.374.1
TFmatrixID_0564	MADS box	576	-	0.77	tccattatTTTTAtat	e_gw1.9.373.1;gw1.1.1011.1;e_gw1.01.00.699.1;eugene.0100010534;e_gw1.13.374.1
TFmatrixID_0565	MADS box	575	-	0.83	ttccatTATTTttatattacct	e_gw1.9.373.1;gw1.1.1011.1;e_gw1.01.00.699.1;eugene.0100010534;e_gw1.13.374.1
TFmatrixID_0565	MADS box	1543	-	0.85	attagcTATTTtaatcttgttt	e_gw1.9.373.1;gw1.1.1011.1;e_gw1.01.00.699.1;eugene.0100010534;e_gw1.13.374.1
TFmatrixID_0565	MADS box	1675	-	0.82	tttgggTATTTataatttcaaa	e_gw1.9.373.1;gw1.1.1011.1;e_gw1.01.00.699.1;eugene.0100010534;e_gw1.13.374.1
TFmatrixID_0565	MADS box	1710	+	0.92	tttgtttcttaAAATAgtaacc	e_gw1.9.373.1;gw1.1.1011.1;e_gw1.01.00.699.1;eugene.0100010534;e_gw1.13.374.1
TFmatrixID_0576	MADS box	905	+	0.84	cataaAAATAat	e_gw1.9.373.1;gw1.1.1011.1;e_gw1.01.00.699.1;eugene.0100010534;e_gw1.13.374.1
TFmatrixID_0576	MADS box	1716	+	0.86	tcttaAAATAgt	e_gw1.9.373.1;gw1.1.1011.1;e_gw1.01.00.699.1;eugene.0100010534;e_gw1.13.374.1
TFmatrixID_0582	MADS box	1677	-	0.87	tgggTATTTataat	e_gw1.9.373.1;gw1.1.1011.1;e_gw1.01.00.699.1;eugene.0100010534;e_gw1.13.374.1
TFmatrixID_0584	MADS box	1547	-	0.88	gcTATTTtaatc	e_gw1.9.373.1;gw1.1.1011.1;e_gw1.01.00.699.1;eugene.0100010534;e_gw1.13.374.1
TFmatrixID_0584	MADS box	1679	-	0.87	ggTATTTataat	e_gw1.9.373.1;gw1.1.1011.1;e_gw1.01.00.699.1;eugene.0100010534;e_gw1.13.374.1

## Sheet: Table S9
Table S9 Primers used in this study
Gene Name	Forward (5`-3`)	Reverse (5`-3`)
AcMADS6	AGATTTCGGTGTTGTGCG	GGACCAGTTTGGCTGTGAT
AcMADS9	TCCACGAATACATCAGTCC	CCTTTGCCTAATCTCCCT
AcMADS86	TACGAAGCCCTCCAACGA	AGTTTACTTGACTATCTCCCCACAG
AcMADS83	AGGCGGGAGGACAAACCA	CTCATTGGCACCCACAGC
AcMADS70	CCGTCAAGTCACCTTCTGC	AGAGCCAGGATTGGAGGA
AcMADS67	TTGTCAGTCCTATGCGATGC	CCCAAGCCTTCACCCATT
AcMADS65	CAAGCAACAGGCAAGTGA	GCTTAGCATCCCACAACC
AcMADS63	GAATACATCAGTCCCTCCG	CCCATCCTTTGCCTAATCT
AcMADS56	AGATGAACTTGATGCCTGGTG	TGTTTGGTCAGGGCGAGA
AcMADS4	TCTATGAGTTCTGCTCCACG	CAAGAAGTTGCCTTTGGTAG
AcMADS22	GTTTGAAGGAAGCCAAGTAA	CAAGGGATGAAAGAAGACG
AcMADS15	TTTGTGATGCCGAGGTTG	CATAGCGTGCTTTGAGTTTC
AcActin	GCAGGAATCCATGAGACTACC	GTCTGCGATACCAGGGAACAT
